# Supplementary material for: 1-Dichloro­acetyl-3,3-dimethyl-2,6-diphenyl­piperidin-4-one
Source: Acta Crystallogr Sect E Struct Rep Online. 2008 Dec 3;65(Pt 1):o10. doi: 10.1107/S1600536808040051 (PMC2967931; doi:10.1107/S1600536808040051)
Supplement: Supplementary file 1 [file e-65-00o10-sup1.cif]

##############################################################################
###                                                                        ###
###        Electronic paper (Acta Crystallographica Section E)             ###
###                                                                        ###
##############################################################################
#                                                                            #
# This CIF contains the data in a paper accepted for publication in Acta     #
# Crystallographica Section E. It conforms to the requirements of Notes      #
# for Authors for Section E, and has been peer reviewed under the auspices   #
# of the IUCr Commission on Journals.                                        #
#                                                                            #
# Full details of the Crystallographic Information File format               #
# are given in the paper "The Crystallographic Information File (CIF):       #
# a New Standard Archive File for Crystallography" by S. R. Hall, F. H.      #
# Allen and I. D. Brown [Acta Cryst. (1991), A47, 655-685].                  #
#                                                                            #
# The current version of the core CIF dictionary is obtainable from          #
# ftp://ftp.iucr.org/pub/cif_core.dic. The current version number is 2.4.    #
#                                                                            #
# Software is freely available for graphical display of the structure(s) in  #
# this CIF.  For information consult the CIF home page http://www.iucr.org/  #
# cif/home.html                                                              #
#                                                                            #
# This file may be used for bona fide research purposes within the           #
# scientific community so long as proper attribution is given to the journal # 
# article from which it was obtained.                                        #
#                                                                            #
##############################################################################
                                             
data_I
_audit_creation_method     SHELXL-97
_chemical_name_systematic
;
1-Dichloroacetyl-3,3-dimethyl-2,6-diphenylpiperidin-4-one
;
_chemical_name_common     ?
_chemical_formula_moiety     'C21 H21 Cl2 N O2'
_chemical_formula_sum     'C21 H21 Cl2 N O2'
_chemical_formula_iupac     'C21 H21 Cl2 N O2'
_chemical_formula_weight     390.29
_chemical_melting_point     ?
_symmetry_cell_setting     Triclinic
_symmetry_space_group_name_H-M     'P -1'
_symmetry_space_group_name_Hall     '-P 1'
loop_
    _symmetry_equiv_pos_as_xyz
    'x, y, z'
    '-x, -y, -z'
_cell_length_a     9.1084(2)
_cell_length_b     10.8992(3)
_cell_length_c     10.9918(3)
_cell_angle_alpha     63.8790(10)
_cell_angle_beta     85.343(2)
_cell_angle_gamma     79.0290(10)
_cell_volume     961.84(4)
_cell_formula_units_Z     2
_cell_measurement_reflns_used     7709
_cell_measurement_theta_min     2.06
_cell_measurement_theta_max     33.98
_cell_measurement_temperature     293(2)
_exptl_crystal_description     Block
_exptl_crystal_colour     colourless
_exptl_crystal_size_max     0.30
_exptl_crystal_size_mid     0.26
_exptl_crystal_size_min     0.20
_exptl_crystal_density_diffrn     1.348
_exptl_crystal_density_meas     ?
_exptl_crystal_density_method     'not measured'
_exptl_crystal_F_000     408
_exptl_absorpt_coefficient_mu     0.352
_exptl_absorpt_correction_type     multi-scan
_exptl_absorpt_process_details     '(SADABS; Sheldrick, 2001)'
_exptl_absorpt_correction_T_min     0.9016
_exptl_absorpt_correction_T_max     0.9328
_exptl_special_details
;
;
_diffrn_ambient_temperature     293(2)
_diffrn_radiation_type     MoK\a
_diffrn_radiation_wavelength     0.71073
_diffrn_radiation_source     'fine-focus sealed tube'
_diffrn_radiation_monochromator     graphite
_diffrn_measurement_device_type     'Bruker Kappa APEXII area-detector'
_diffrn_measurement_method     '\w and \f'
_diffrn_detector_area_resol_mean     ?
_diffrn_reflns_number     26977
_diffrn_reflns_av_R_equivalents     0.0214
_diffrn_reflns_av_sigmaI/netI     0.0209
_diffrn_reflns_theta_min     2.06
_diffrn_reflns_theta_max     33.98
_diffrn_reflns_theta_full     25.00
_diffrn_measured_fraction_theta_max     0.983
_diffrn_measured_fraction_theta_full     1.000
_diffrn_reflns_limit_h_min     -14
_diffrn_reflns_limit_h_max     14
_diffrn_reflns_limit_k_min     -16
_diffrn_reflns_limit_k_max     17
_diffrn_reflns_limit_l_min     -17
_diffrn_reflns_limit_l_max     15
_diffrn_standards_number     0
_diffrn_standards_interval_count     .
_diffrn_standards_interval_time     .
_diffrn_standards_decay_%     ?
_refine_special_details
;
Refinement of <i>F</i>^2^ against ALL reflections. The weighted <i>R</i>-factor
<i>wR</i> and goodness of fit <i>S</i> are based on <i>F</i>^2^, conventional
<i>R</i>-factors <i>R</i> are based on <i>F</i>, with <i>F</i> set to zero for
negative <i>F</i>^2^. The threshold expression of <i>F</i>^2^ >
\s(<i>F</i>^2^) is used only for calculating <i>R</i>-factors(gt) <i>etc</i>.
and is not relevant to the choice of reflections for refinement.
<i>R</i>-factors based on <i>F</i>^2^ are statistically about twice as large
as those based on <i>F</i>, and <i>R</i>- factors based on ALL data will be
even larger.
;
_reflns_number_total     7709
_reflns_number_gt     5516
_reflns_threshold_expression     I>2\s(I)
_refine_ls_structure_factor_coef     Fsqd
_refine_ls_matrix_type     full
_refine_ls_R_factor_all     0.0793
_refine_ls_R_factor_gt     0.0568
_refine_ls_wR_factor_gt     0.1594
_refine_ls_wR_factor_ref     0.1801
_refine_ls_goodness_of_fit_ref     1.035
_refine_ls_restrained_S_all     1.035
_refine_ls_number_reflns     7709
_refine_ls_number_parameters     235
_refine_ls_number_restraints     0
_refine_ls_hydrogen_treatment     constr
_refine_ls_weighting_scheme     calc
_refine_ls_weighting_details
         'calc w=1/[\s^2^(Fo^2^)+(0.0854P)^2^+0.3205P] where P=(Fo^2^+2Fc^2^)/3'
_atom_sites_solution_hydrogens     geom
_atom_sites_solution_primary     direct
_atom_sites_solution_secondary     difmap
_refine_ls_shift/su_max     0.001
_refine_ls_shift/su_mean     0.000
_refine_diff_density_max     0.800
_refine_diff_density_min     -0.729
_refine_ls_extinction_method     none
_refine_ls_extinction_coef     ?
loop_
    _atom_type_symbol
    _atom_type_description
    _atom_type_scat_dispersion_real
    _atom_type_scat_dispersion_imag
    _atom_type_scat_source
    'C' 'C' 0.0033 0.0016
                         'International Tables Vol C Tables 4.2.6.8 and 6.1.1.4'
    'H' 'H' 0.0000 0.0000
                         'International Tables Vol C Tables 4.2.6.8 and 6.1.1.4'
    'Cl' 'Cl' 0.1484 0.1585
                         'International Tables Vol C Tables 4.2.6.8 and 6.1.1.4'
    'N' 'N' 0.0061 0.0033
                         'International Tables Vol C Tables 4.2.6.8 and 6.1.1.4'
    'O' 'O' 0.0106 0.0060
                         'International Tables Vol C Tables 4.2.6.8 and 6.1.1.4'
_computing_data_collection     'APEX2 (Bruker, 2004)'
_computing_cell_refinement     'SAINT (Bruker, 2004)'
_computing_data_reduction     'SAINT (Bruker, 2004)'
_computing_structure_solution     'SHELXS97 (Sheldrick, 2008)'
_computing_structure_refinement     'SHELXL97 (Sheldrick, 2008)'
_computing_molecular_graphics     'PLATON (Spek, 2003)'
_computing_publication_material     'SHELXL97 (Sheldrick, 2008)'
loop_
    _atom_site_type_symbol
    _atom_site_label
    _atom_site_fract_x
    _atom_site_fract_y
    _atom_site_fract_z
    _atom_site_U_iso_or_equiv
    _atom_site_adp_type
    _atom_site_calc_flag
    _atom_site_refinement_flags
    _atom_site_occupancy
    _atom_site_disorder_assembly
    _atom_site_disorder_group
    C C2 0.16315(15) 0.26040(13) 0.64530(13) 0.0320(2) Uani d . 1 . .
    H H2 0.1059 0.3371 0.5691 0.038 Uiso calc R 1 . .
    C C3 0.07185(16) 0.14160(15) 0.69561(15) 0.0363(3) Uani d . 1 . .
    C C4 0.12824(17) 0.02567(15) 0.83179(16) 0.0394(3) Uani d . 1 . .
    C C5 0.22508(18) 0.06135(14) 0.91179(15) 0.0392(3) Uani d . 1 . .
    H H5A 0.3283 0.0437 0.8854 0.047 Uiso calc R 1 . .
    H H5B 0.2169 -0.0007 1.0070 0.047 Uiso calc R 1 . .
    C C6 0.18871(15) 0.21096(13) 0.89554(13) 0.0315(2) Uani d . 1 . .
    H H6 0.0976 0.2204 0.9469 0.038 Uiso calc R 1 . .
    C C7 0.11626(15) 0.44855(13) 0.71233(13) 0.0330(2) Uani d . 1 . .
    C C8 0.06652(16) 0.49415(14) 0.82515(15) 0.0369(3) Uani d . 1 . .
    H H8 0.1194 0.4282 0.9094 0.044 Uiso calc R 1 . .
    C C9 0.32045(16) 0.23856(15) 0.59084(14) 0.0362(3) Uani d . 1 . .
    C C10 0.4137(2) 0.11132(19) 0.62714(19) 0.0521(4) Uani d . 1 . .
    H H10 0.3796 0.0306 0.6872 0.062 Uiso calc R 1 . .
    C C11 0.5572(2) 0.1029(3) 0.5750(2) 0.0641(5) Uani d . 1 . .
    H H11 0.6186 0.0167 0.6012 0.077 Uiso calc R 1 . .
    C C12 0.6095(2) 0.2197(3) 0.4854(2) 0.0646(5) Uani d . 1 . .
    H H12 0.7062 0.2136 0.4516 0.078 Uiso calc R 1 . .
    C C13 0.5178(3) 0.3460(3) 0.4460(2) 0.0683(6) Uani d . 1 . .
    H H13 0.5521 0.4258 0.3842 0.082 Uiso calc R 1 . .
    C C14 0.3742(2) 0.35549(19) 0.49753(19) 0.0522(4) Uani d . 1 . .
    H H14 0.3129 0.4419 0.4690 0.063 Uiso calc R 1 . .
    C C15 0.0667(2) 0.0880(2) 0.5892(2) 0.0554(4) Uani d . 1 . .
    H H15A 0.0305 0.1640 0.5050 0.083 Uiso calc R 1 . .
    H H15B 0.0010 0.0210 0.6192 0.083 Uiso calc R 1 . .
    H H15C 0.1654 0.0452 0.5765 0.083 Uiso calc R 1 . .
    C C16 -0.09026(17) 0.19822(18) 0.72274(18) 0.0458(3) Uani d . 1 . .
    H H16A -0.1334 0.2725 0.6403 0.069 Uiso calc R 1 . .
    H H16B -0.0895 0.2320 0.7899 0.069 Uiso calc R 1 . .
    H H16C -0.1485 0.1252 0.7549 0.069 Uiso calc R 1 . .
    C C17 0.31594(16) 0.23865(14) 0.95568(15) 0.0377(3) Uani d . 1 . .
    C C18 0.4438(2) 0.2760(2) 0.8816(2) 0.0564(4) Uani d . 1 . .
    H H18 0.4525 0.2854 0.7932 0.068 Uiso calc R 1 . .
    C C19 0.5588(3) 0.2993(3) 0.9398(3) 0.0812(8) Uani d . 1 . .
    H H19 0.6448 0.3239 0.8903 0.097 Uiso calc R 1 . .
    C C20 0.5464(3) 0.2865(3) 1.0703(3) 0.0855(9) Uani d . 1 . .
    H H20 0.6232 0.3041 1.1080 0.103 Uiso calc R 1 . .
    C C21 0.4221(3) 0.2479(3) 1.1444(3) 0.0749(7) Uani d . 1 . .
    H H21 0.4148 0.2384 1.2329 0.090 Uiso calc R 1 . .
    C C22 0.3049(2) 0.22256(19) 1.08834(19) 0.0523(4) Uani d . 1 . .
    H H22 0.2206 0.1952 1.1396 0.063 Uiso calc R 1 . .
    Cl Cl1 0.09918(6) 0.66177(5) 0.78274(6) 0.06072(15) Uani d . 1 . .
    Cl Cl2 -0.12724(6) 0.49086(7) 0.84645(7) 0.07096(18) Uani d . 1 . .
    N N1 0.16105(12) 0.31050(11) 0.75154(11) 0.0301(2) Uani d . 1 . .
    O O1 0.09414(17) -0.08818(13) 0.87624(15) 0.0596(4) Uani d . 1 . .
    O O2 0.10590(15) 0.53523(11) 0.59509(11) 0.0479(3) Uani d . 1 . .
loop_
    _atom_site_aniso_label
    _atom_site_aniso_U_11
    _atom_site_aniso_U_22
    _atom_site_aniso_U_33
    _atom_site_aniso_U_12
    _atom_site_aniso_U_13
    _atom_site_aniso_U_23
    C2 0.0360(6) 0.0327(5) 0.0303(5) -0.0091(5) 0.0005(4) -0.0151(5)
    C3 0.0389(7) 0.0372(6) 0.0392(6) -0.0133(5) 0.0001(5) -0.0198(5)
    C4 0.0407(7) 0.0324(6) 0.0470(7) -0.0117(5) 0.0009(6) -0.0170(5)
    C5 0.0463(7) 0.0291(6) 0.0386(7) -0.0096(5) -0.0051(6) -0.0094(5)
    C6 0.0327(6) 0.0314(5) 0.0299(5) -0.0085(4) -0.0015(4) -0.0113(4)
    C7 0.0356(6) 0.0300(5) 0.0337(6) -0.0068(5) -0.0007(5) -0.0134(5)
    C8 0.0397(7) 0.0334(6) 0.0399(7) -0.0043(5) -0.0015(5) -0.0186(5)
    C9 0.0390(7) 0.0403(6) 0.0343(6) -0.0114(5) 0.0046(5) -0.0196(5)
    C10 0.0480(9) 0.0468(8) 0.0557(9) -0.0050(7) 0.0120(7) -0.0203(7)
    C11 0.0477(10) 0.0720(13) 0.0679(12) 0.0016(9) 0.0097(9) -0.0323(10)
    C12 0.0434(9) 0.0902(16) 0.0660(12) -0.0188(10) 0.0178(8) -0.0393(11)
    C13 0.0647(12) 0.0741(13) 0.0692(13) -0.0349(11) 0.0304(10) -0.0298(11)
    C14 0.0571(10) 0.0460(8) 0.0521(9) -0.0181(7) 0.0171(8) -0.0193(7)
    C15 0.0692(12) 0.0611(10) 0.0551(10) -0.0264(9) 0.0026(8) -0.0368(9)
    C16 0.0356(7) 0.0511(8) 0.0496(8) -0.0138(6) -0.0013(6) -0.0183(7)
    C17 0.0371(6) 0.0323(6) 0.0439(7) -0.0035(5) -0.0108(5) -0.0158(5)
    C18 0.0418(8) 0.0620(11) 0.0710(12) -0.0179(7) -0.0038(8) -0.0296(9)
    C19 0.0471(11) 0.0829(16) 0.128(2) -0.0202(10) -0.0174(12) -0.0520(16)
    C20 0.0652(14) 0.0734(14) 0.136(2) 0.0039(11) -0.0552(16) -0.0588(16)
    C21 0.0874(16) 0.0676(12) 0.0810(14) 0.0157(11) -0.0504(13) -0.0454(11)
    C22 0.0588(10) 0.0522(9) 0.0486(9) 0.0007(7) -0.0185(7) -0.0254(7)
    Cl1 0.0769(3) 0.0499(2) 0.0729(3) -0.0258(2) 0.0075(2) -0.0378(2)
    Cl2 0.0479(3) 0.0867(4) 0.1055(5) -0.0242(2) 0.0255(3) -0.0656(4)
    N1 0.0339(5) 0.0282(4) 0.0290(5) -0.0072(4) -0.0003(4) -0.0124(4)
    O1 0.0717(9) 0.0355(5) 0.0709(8) -0.0231(6) -0.0097(7) -0.0151(6)
    O2 0.0706(8) 0.0324(5) 0.0350(5) -0.0071(5) -0.0009(5) -0.0102(4)
_geom_special_details
;
All e.s.d.'s (except the e.s.d. in the dihedral angle between two l.s. planes)
are estimated using the full covariance matrix. The cell e.s.d.'s are taken
into account individually in the estimation of e.s.d.'s in distances, angles
and torsion angles; correlations between e.s.d.'s in cell parameters are only
used when they are defined by crystal symmetry. An approximate (isotropic)
treatment of cell e.s.d.'s is used for estimating e.s.d.'s involving l.s.
planes.
;
loop_
    _geom_bond_atom_site_label_1
    _geom_bond_atom_site_label_2
    _geom_bond_site_symmetry_2
    _geom_bond_distance
    _geom_bond_publ_flag
    C2 N1 . 1.4886(17) ?
    C2 C9 . 1.525(2) ?
    C2 C3 . 1.5424(19) ?
    C2 H2 . 0.98 ?
    C3 C4 . 1.521(2) ?
    C3 C15 . 1.528(2) ?
    C3 C16 . 1.547(2) ?
    C4 O1 . 1.2096(18) ?
    C4 C5 . 1.503(2) ?
    C5 C6 . 1.5324(19) ?
    C5 H5A . 0.97 ?
    C5 H5B . 0.97 ?
    C6 N1 . 1.4814(16) ?
    C6 C17 . 1.5179(18) ?
    C6 H6 . 0.98 ?
    C7 O2 . 1.2149(17) ?
    C7 N1 . 1.3564(16) ?
    C7 C8 . 1.535(2) ?
    C8 Cl1 . 1.7544(15) ?
    C8 Cl2 . 1.7664(16) ?
    C8 H8 . 0.98 ?
    C9 C14 . 1.386(2) ?
    C9 C10 . 1.387(2) ?
    C10 C11 . 1.388(3) ?
    C10 H10 . 0.93 ?
    C11 C12 . 1.367(3) ?
    C11 H11 . 0.93 ?
    C12 C13 . 1.369(3) ?
    C12 H12 . 0.93 ?
    C13 C14 . 1.387(3) ?
    C13 H13 . 0.93 ?
    C14 H14 . 0.93 ?
    C15 H15A . 0.96 ?
    C15 H15B . 0.96 ?
    C15 H15C . 0.96 ?
    C16 H16A . 0.96 ?
    C16 H16B . 0.96 ?
    C16 H16C . 0.96 ?
    C17 C18 . 1.385(3) ?
    C17 C22 . 1.387(2) ?
    C18 C19 . 1.387(3) ?
    C18 H18 . 0.93 ?
    C19 C20 . 1.375(4) ?
    C19 H19 . 0.93 ?
    C20 C21 . 1.361(4) ?
    C20 H20 . 0.93 ?
    C21 C22 . 1.401(3) ?
    C21 H21 . 0.93 ?
    C22 H22 . 0.93 ?
loop_
    _geom_angle_atom_site_label_1
    _geom_angle_atom_site_label_2
    _geom_angle_atom_site_label_3
    _geom_angle_site_symmetry_1
    _geom_angle_site_symmetry_3
    _geom_angle
    _geom_angle_publ_flag
    N1 C2 C9 . . 111.62(11) ?
    N1 C2 C3 . . 108.79(10) ?
    C9 C2 C3 . . 119.05(12) ?
    N1 C2 H2 . . 105.4 ?
    C9 C2 H2 . . 105.4 ?
    C3 C2 H2 . . 105.4 ?
    C4 C3 C15 . . 112.03(13) ?
    C4 C3 C2 . . 111.80(11) ?
    C15 C3 C2 . . 111.26(13) ?
    C4 C3 C16 . . 104.84(12) ?
    C15 C3 C16 . . 108.17(14) ?
    C2 C3 C16 . . 108.41(12) ?
    O1 C4 C5 . . 121.20(14) ?
    O1 C4 C3 . . 122.41(14) ?
    C5 C4 C3 . . 116.35(11) ?
    C4 C5 C6 . . 115.68(12) ?
    C4 C5 H5A . . 108.4 ?
    C6 C5 H5A . . 108.4 ?
    C4 C5 H5B . . 108.4 ?
    C6 C5 H5B . . 108.4 ?
    H5A C5 H5B . . 107.4 ?
    N1 C6 C17 . . 112.02(11) ?
    N1 C6 C5 . . 110.99(11) ?
    C17 C6 C5 . . 108.73(11) ?
    N1 C6 H6 . . 108.3 ?
    C17 C6 H6 . . 108.3 ?
    C5 C6 H6 . . 108.3 ?
    O2 C7 N1 . . 124.28(13) ?
    O2 C7 C8 . . 119.02(12) ?
    N1 C7 C8 . . 116.59(11) ?
    C7 C8 Cl1 . . 111.99(10) ?
    C7 C8 Cl2 . . 106.14(10) ?
    Cl1 C8 Cl2 . . 109.75(8) ?
    C7 C8 H8 . . 109.6 ?
    Cl1 C8 H8 . . 109.6 ?
    Cl2 C8 H8 . . 109.6 ?
    C14 C9 C10 . . 117.55(15) ?
    C14 C9 C2 . . 117.21(14) ?
    C10 C9 C2 . . 125.24(13) ?
    C9 C10 C11 . . 120.81(18) ?
    C9 C10 H10 . . 119.6 ?
    C11 C10 H10 . . 119.6 ?
    C12 C11 C10 . . 120.7(2) ?
    C12 C11 H11 . . 119.6 ?
    C10 C11 H11 . . 119.6 ?
    C11 C12 C13 . . 119.27(18) ?
    C11 C12 H12 . . 120.4 ?
    C13 C12 H12 . . 120.4 ?
    C12 C13 C14 . . 120.42(19) ?
    C12 C13 H13 . . 119.8 ?
    C14 C13 H13 . . 119.8 ?
    C9 C14 C13 . . 121.16(18) ?
    C9 C14 H14 . . 119.4 ?
    C13 C14 H14 . . 119.4 ?
    C3 C15 H15A . . 109.5 ?
    C3 C15 H15B . . 109.5 ?
    H15A C15 H15B . . 109.5 ?
    C3 C15 H15C . . 109.5 ?
    H15A C15 H15C . . 109.5 ?
    H15B C15 H15C . . 109.5 ?
    C3 C16 H16A . . 109.5 ?
    C3 C16 H16B . . 109.5 ?
    H16A C16 H16B . . 109.5 ?
    C3 C16 H16C . . 109.5 ?
    H16A C16 H16C . . 109.5 ?
    H16B C16 H16C . . 109.5 ?
    C18 C17 C22 . . 119.73(16) ?
    C18 C17 C6 . . 121.13(14) ?
    C22 C17 C6 . . 119.12(15) ?
    C17 C18 C19 . . 119.8(2) ?
    C17 C18 H18 . . 120.1 ?
    C19 C18 H18 . . 120.1 ?
    C20 C19 C18 . . 120.5(3) ?
    C20 C19 H19 . . 119.8 ?
    C18 C19 H19 . . 119.8 ?
    C21 C20 C19 . . 120.06(19) ?
    C21 C20 H20 . . 120.0 ?
    C19 C20 H20 . . 120.0 ?
    C20 C21 C22 . . 120.6(2) ?
    C20 C21 H21 . . 119.7 ?
    C22 C21 H21 . . 119.7 ?
    C17 C22 C21 . . 119.4(2) ?
    C17 C22 H22 . . 120.3 ?
    C21 C22 H22 . . 120.3 ?
    C7 N1 C6 . . 122.10(11) ?
    C7 N1 C2 . . 116.79(10) ?
    C6 N1 C2 . . 120.69(10) ?
loop_
    _geom_torsion_atom_site_label_1
    _geom_torsion_atom_site_label_2
    _geom_torsion_atom_site_label_3
    _geom_torsion_atom_site_label_4
    _geom_torsion_site_symmetry_1
    _geom_torsion_site_symmetry_2
    _geom_torsion_site_symmetry_3
    _geom_torsion_site_symmetry_4
    _geom_torsion
    _geom_torsion_publ_flag
    N1 C2 C3 C4 . . . . -55.28(15) ?
    C9 C2 C3 C4 . . . . 74.08(15) ?
    N1 C2 C3 C15 . . . . 178.63(13) ?
    C9 C2 C3 C15 . . . . -52.01(18) ?
    N1 C2 C3 C16 . . . . 59.80(14) ?
    C9 C2 C3 C16 . . . . -170.84(12) ?
    C15 C3 C4 O1 . . . . -38.8(2) ?
    C2 C3 C4 O1 . . . . -164.51(16) ?
    C16 C3 C4 O1 . . . . 78.24(19) ?
    C15 C3 C4 C5 . . . . 143.33(15) ?
    C2 C3 C4 C5 . . . . 17.66(18) ?
    C16 C3 C4 C5 . . . . -99.59(15) ?
    O1 C4 C5 C6 . . . . -144.98(16) ?
    C3 C4 C5 C6 . . . . 32.88(19) ?
    C4 C5 C6 N1 . . . . -43.61(17) ?
    C4 C5 C6 C17 . . . . -167.26(13) ?
    O2 C7 C8 Cl1 . . . . -33.06(17) ?
    N1 C7 C8 Cl1 . . . . 150.79(10) ?
    O2 C7 C8 Cl2 . . . . 86.69(15) ?
    N1 C7 C8 Cl2 . . . . -89.46(13) ?
    N1 C2 C9 C14 . . . . -78.53(17) ?
    C3 C2 C9 C14 . . . . 153.41(15) ?
    N1 C2 C9 C10 . . . . 101.51(17) ?
    C3 C2 C9 C10 . . . . -26.6(2) ?
    C14 C9 C10 C11 . . . . 2.2(3) ?
    C2 C9 C10 C11 . . . . -177.88(17) ?
    C9 C10 C11 C12 . . . . -0.7(3) ?
    C10 C11 C12 C13 . . . . -0.8(4) ?
    C11 C12 C13 C14 . . . . 0.8(4) ?
    C10 C9 C14 C13 . . . . -2.2(3) ?
    C2 C9 C14 C13 . . . . 177.88(18) ?
    C12 C13 C14 C9 . . . . 0.7(3) ?
    N1 C6 C17 C18 . . . . -39.86(19) ?
    C5 C6 C17 C18 . . . . 83.18(17) ?
    N1 C6 C17 C22 . . . . 141.83(14) ?
    C5 C6 C17 C22 . . . . -95.13(16) ?
    C22 C17 C18 C19 . . . . -1.1(3) ?
    C6 C17 C18 C19 . . . . -179.38(18) ?
    C17 C18 C19 C20 . . . . -0.4(4) ?
    C18 C19 C20 C21 . . . . 1.3(4) ?
    C19 C20 C21 C22 . . . . -0.7(4) ?
    C18 C17 C22 C21 . . . . 1.6(3) ?
    C6 C17 C22 C21 . . . . 179.98(15) ?
    C20 C21 C22 C17 . . . . -0.7(3) ?
    O2 C7 N1 C6 . . . . 172.74(13) ?
    C8 C7 N1 C6 . . . . -11.34(18) ?
    O2 C7 N1 C2 . . . . -14.7(2) ?
    C8 C7 N1 C2 . . . . 161.25(11) ?
    C17 C6 N1 C7 . . . . -63.04(16) ?
    C5 C6 N1 C7 . . . . 175.21(12) ?
    C17 C6 N1 C2 . . . . 124.65(13) ?
    C5 C6 N1 C2 . . . . 2.90(16) ?
    C9 C2 N1 C7 . . . . 99.87(13) ?
    C3 C2 N1 C7 . . . . -126.77(12) ?
    C9 C2 N1 C6 . . . . -87.43(14) ?
    C3 C2 N1 C6 . . . . 45.93(15) ?
loop_
    _geom_hbond_atom_site_label_D
    _geom_hbond_atom_site_label_H
    _geom_hbond_atom_site_label_A
    _geom_hbond_site_symmetry_A
    _geom_hbond_distance_DH
    _geom_hbond_distance_HA
    _geom_hbond_distance_DA
    _geom_hbond_angle_DHA
    C14 H14 O2 . 0.93 2.57 3.250(2) 130
    C2 H2 O2 2_566 0.98 2.50 3.4264(18) 158
    C16 H16A O2 2_566 0.96 2.54 3.413(2) 151
data_global
_journal_date_recd_electronic     2008-11-14
_journal_date_accepted     2008-11-27
_journal_name_full     'Acta Crystallographica, Section E'
_journal_year     2009
_journal_volume     65
_journal_issue      1
_journal_page_first     o10
_journal_page_last     o10
_journal_paper_category     QO
_journal_coeditor_code     CI2724
_publ_contact_author_name     'Ponnuswamy M.N.'
_publ_contact_author_address
;
Centre of Advanced Study in Crystallography and Biophysics,
University of Madras,
Guindy Campus,
Chennai-600 025, India
;
_publ_contact_author_email     'mnpsy2004@yahoo.com'
_publ_contact_author_fax     '+91 44 2230 0122'
_publ_contact_author_phone     '91 44 2235 1367'
_publ_section_title
;
1-Dichloroacetyl-3,3-dimethyl-2,6-diphenylpiperidin-4-one
;
loop_
    _publ_author_name
    _publ_author_footnote
    _publ_author_address
    'Kavitha, T.' .
;
Centre of Advanced Study in Crystallography and Biophysics,
University of Madras, Guindy Campus, Chennai 600 025, India
;
    'Ponnuswamy, S.' .
;
Department of Chemistry,
Government Arts College (Autonomous),
Coimbatore 641 018, Tamil Nadu, India
;
    'Jamesh, M.' .
;
Department of Chemistry,
Government Arts College (Autonomous),
Coimbatore 641 018, Tamil Nadu, India
;
    'Umamaheshwari, J.' .
;
Department of Chemistry,
Government Arts College (Autonomous),
Coimbatore 641 018, Tamil Nadu, India
;
    'Ponnuswamy, M. N.' .
;
Centre of Advanced Study in Crystallography and Biophysics,
University of Madras, Guindy Campus, Chennai 600 025, India
;
