# Supplementary material for: 1-Dichloro­acetyl-3,3-dimethyl-2,6-diphenyl­piperidin-4-one
Source: Acta Crystallogr Sect E Struct Rep Online. 2008 Dec 3;65(Pt 1):o10. doi: 10.1107/S1600536808040051 (PMC2967931; doi:10.1107/S1600536808040051)
Supplement: Supplementary file 2 [file e-65-00o10-Isup2.hkl]

#
# h,k,l, Fc-squared, Fo-squared, sigma(Fo-squared) and status flag
#
data_I
_shelx_title ' dc3 in P -1'
_shelx_refln_list_code          4
_shelx_F_calc_maximum      108.11
_exptl_crystal_F_000       408.00
_reflns_d_resolution_high  0.6358
 
loop_
 _symmetry_equiv_pos_as_xyz
 'x, y, z'
 '-x, -y, -z'
 
_cell_length_a     9.1084
_cell_length_b    10.8992
_cell_length_c    10.9918
_cell_angle_alpha  63.879
_cell_angle_beta   85.343
_cell_angle_gamma  79.029
 
_shelx_F_squared_multiplier     1.000
 
loop_
 _refln_index_h
 _refln_index_k
 _refln_index_l
 _refln_F_squared_calc
 _refln_F_squared_meas
 _refln_F_squared_sigma
 _refln_observed_status
   1   0   0     2273.55     1892.76     54.38 o
   2   0   0     1910.20     2019.93     17.34 o
   3   0   0     2931.21     3148.87     25.41 o
   4   0   0     5966.86     6294.50     53.29 o
   5   0   0     1533.21     1629.80     13.12 o
   6   0   0      383.13      373.46      4.05 o
   7   0   0       55.82       59.62      0.79 o
   8   0   0       10.51       10.37      0.41 o
   9   0   0       95.90       98.19      2.13 o
  10   0   0        6.67        5.95      0.54 o
  11   0   0        0.78       -0.29      1.05 o
  12   0   0        0.49       -0.54      0.84 o
  13   0   0        1.91        2.41      1.07 o
  14   0   0        0.45        0.15      1.04 o
 -13   1   0        2.69        1.71      1.27 o
 -12   1   0        0.07       -0.21      0.92 o
 -11   1   0        6.02        4.41      1.00 o
 -10   1   0        2.52        4.17      0.48 o
  -9   1   0       34.30       30.65      0.76 o
  -8   1   0        0.14       -0.18      0.24 o
  -7   1   0       98.40       88.14      0.99 o
  -6   1   0       16.57       17.23      0.36 o
  -5   1   0       55.90       47.33      0.64 o
  -4   1   0      459.30      499.53      4.13 o
  -3   1   0       47.79       36.75      0.65 o
  -2   1   0      975.24     1128.88      7.90 o
  -1   1   0      310.71      368.37      2.48 o
   0   1   0      653.56      482.19      8.14 o
   1   1   0     5230.38     5480.25     61.78 o
   2   1   0       68.68       86.60      0.83 o
   3   1   0     3807.40     3812.08     30.69 o
   4   1   0     1384.42     1334.20     10.30 o
   5   1   0     1669.11     1795.90     14.99 o
   6   1   0      167.58      170.41      1.99 o
   7   1   0      698.77      653.07      6.12 o
   8   1   0      531.14      519.95      5.34 o
   9   1   0        0.67        1.00      0.45 o
  10   1   0        0.71       -0.05      0.50 o
  11   1   0       19.65       20.98      1.91 o
  12   1   0       33.02       35.84      2.50 o
  13   1   0        1.85        3.92      1.49 o
  14   1   0        0.07        1.03      1.02 o
 -13   2   0        6.46        5.34      1.64 o
 -12   2   0       24.52       25.20      1.65 o
 -11   2   0       11.69       14.99      1.32 o
 -10   2   0        0.01       -0.33      0.46 o
  -9   2   0        0.16        0.21      0.27 o
  -8   2   0      155.90      151.04      1.63 o
  -7   2   0        5.72        4.11      0.30 o
  -6   2   0      105.16       98.42      1.04 o
  -5   2   0        2.21        3.69      0.17 o
  -4   2   0       16.54       24.66      0.36 o
  -3   2   0        7.28       15.88      0.24 o
  -2   2   0      340.39      388.44      2.91 o
  -1   2   0     8515.37     8984.61    101.65 o
   0   2   0     1581.13     1647.61     14.44 o
   1   2   0     3099.53     3485.69     25.73 o
   2   2   0      213.22      185.15      2.34 o
   3   2   0      847.22      854.86      7.70 o
   4   2   0      608.96      620.74      5.10 o
   5   2   0      801.66      827.29      6.78 o
   6   2   0       46.12       64.40      0.86 o
   7   2   0        3.83        2.70      0.26 o
   8   2   0      714.58      722.51      7.25 o
   9   2   0       90.93       89.31      1.99 o
  10   2   0       12.89       10.11      1.21 o
  11   2   0       45.97       51.14      2.02 o
  12   2   0       19.39       20.50      2.50 o
  13   2   0       12.09       15.80      2.00 o
  14   2   0       13.47       12.91      2.01 o
 -13   3   0        0.05       -0.57      1.30 o
 -12   3   0        0.01        0.22      1.29 o
 -11   3   0        9.81       12.48      1.91 o
 -10   3   0       11.01        5.72      0.76 o
  -9   3   0        8.87        9.78      0.53 o
  -8   3   0        0.15        1.38      0.29 o
  -7   3   0      125.36      136.69      1.38 o
  -6   3   0      242.96      218.06      1.90 o
  -5   3   0      259.01      282.82      2.34 o
  -4   3   0       86.74       87.25      0.86 o
  -3   3   0       30.07       27.16      0.31 o
  -2   3   0        7.00        8.22      0.32 o
  -1   3   0     2685.57     3115.27     28.16 o
   0   3   0       20.23       24.38      0.31 o
   1   3   0      175.25      183.63      1.47 o
   2   3   0       95.89       81.58      0.76 o
   3   3   0      190.09      248.18      2.12 o
   4   3   0      116.89      134.19      1.50 o
   5   3   0        3.00        3.78      0.19 o
   6   3   0      106.57       73.55      0.96 o
   7   3   0      119.34      132.60      1.55 o
   8   3   0        0.30       -0.25      0.25 o
   9   3   0       11.93       13.11      1.20 o
  10   3   0        1.91        2.50      1.35 o
  11   3   0        6.08        5.88      0.97 o
  12   3   0        6.93        5.76      1.37 o
  13   3   0        7.39        8.55      1.64 o
  14   3   0        0.80        1.11      1.54 o
 -12   4   0        6.50        8.41      1.66 o
 -11   4   0       14.77       17.13      1.39 o
 -10   4   0        0.38        1.16      0.79 o
  -9   4   0       33.44       34.58      1.13 o
  -8   4   0       10.34       15.26      0.75 o
  -7   4   0       34.28       48.05      0.80 o
  -6   4   0      224.07      245.10      2.52 o
  -5   4   0      145.75      147.40      1.60 o
  -4   4   0      349.29      385.22      3.65 o
  -3   4   0      191.28      165.97      1.80 o
  -2   4   0      199.61      241.08      2.29 o
  -1   4   0        8.20        9.32      0.19 o
   0   4   0     1774.80     1813.60     17.35 o
   1   4   0       12.23        9.56      0.26 o
   2   4   0      520.23      603.55      4.92 o
   3   4   0        1.91       -0.09      0.09 o
   4   4   0       17.49       12.92      0.27 o
   5   4   0       14.36        7.18      0.25 o
   6   4   0       22.31       16.08      0.45 o
   7   4   0      396.79      380.44      4.00 o
   8   4   0       54.61       51.73      1.05 o
   9   4   0        0.02        1.01      0.61 o
  10   4   0        5.08        4.53      0.82 o
  11   4   0       11.39       14.48      1.22 o
  12   4   0        0.22       -0.78      0.78 o
  13   4   0        0.04       -0.81      0.81 o
  14   4   0        6.11        8.22      1.88 o
 -12   5   0        0.36       -0.11      1.19 o
 -11   5   0        0.39        4.54      1.35 o
 -10   5   0       57.72       56.82      1.95 o
  -9   5   0       12.68       13.89      0.93 o
  -8   5   0        1.77        1.80      0.49 o
  -7   5   0        0.66        1.59      0.37 o
  -6   5   0        0.54        0.19      0.26 o
  -5   5   0       15.97       13.54      0.44 o
  -4   5   0      145.85      147.95      1.70 o
  -3   5   0      306.59      334.55      3.17 o
  -2   5   0      294.02      303.88      2.69 o
  -1   5   0       67.26      106.01      0.96 o
   0   5   0     1701.63     1778.95     14.87 o
   1   5   0     1583.35     1751.22     16.67 o
   2   5   0      995.32     1153.54      9.80 o
   3   5   0      698.31      785.26      6.74 o
   4   5   0      214.24      201.99      1.81 o
   5   5   0      147.19      173.21      1.62 o
   6   5   0      587.22      603.58      5.95 o
   7   5   0      168.76      160.22      2.19 o
   8   5   0       34.32       34.42      0.88 o
   9   5   0        1.89        4.07      1.09 o
  10   5   0        4.82        6.46      0.98 o
  11   5   0        0.00       -0.29      0.73 o
  12   5   0        0.46       -0.39      0.74 o
  13   5   0        3.08        4.47      1.06 o
  14   5   0        5.35        7.20      1.83 o
 -11   6   0        6.25        7.62      1.48 o
 -10   6   0        2.39        2.75      0.76 o
  -9   6   0        1.54        1.78      0.57 o
  -8   6   0       10.68       11.65      0.72 o
  -7   6   0        0.00       -0.43      0.43 o
  -6   6   0       29.22       28.48      0.82 o
  -5   6   0       76.47       71.04      1.05 o
  -4   6   0      122.54      127.18      1.54 o
  -3   6   0      225.27      234.78      2.53 o
  -2   6   0       15.45       12.99      0.34 o
  -1   6   0     1041.82     1053.64     12.10 o
   0   6   0       45.77       46.69      0.65 o
   1   6   0      194.52      201.61      2.79 o
   2   6   0      176.88      253.95      2.61 o
   3   6   0       54.64       39.08      0.51 o
   4   6   0      198.45      175.35      1.70 o
   5   6   0       90.98       82.41      1.07 o
   6   6   0        0.31       -0.22      0.22 o
   7   6   0       16.05       16.28      0.54 o
   8   6   0      236.54      219.77      3.02 o
   9   6   0        1.67        1.51      0.59 o
  10   6   0       22.57       19.45      1.27 o
  11   6   0        5.04        3.25      1.23 o
  12   6   0       10.74       12.71      1.25 o
  13   6   0        0.30        0.83      1.35 o
 -11   7   0        0.51       -0.10      1.05 o
 -10   7   0       11.00       10.36      1.98 o
  -9   7   0        8.19       11.75      0.82 o
  -8   7   0        0.52        0.93      0.51 o
  -7   7   0       17.77       19.16      0.87 o
  -6   7   0       21.44       16.00      0.76 o
  -5   7   0       21.86       17.24      0.59 o
  -4   7   0        0.02       -0.27      0.27 o
  -3   7   0      124.66      119.15      1.56 o
  -2   7   0       38.11       40.60      0.78 o
  -1   7   0      402.85      416.48      5.67 o
   0   7   0      621.13      635.41      7.44 o
   1   7   0       12.50       16.16      0.34 o
   2   7   0        9.14        9.03      0.34 o
   3   7   0      138.77      132.37      1.66 o
   4   7   0      443.49      464.31      4.13 o
   5   7   0      212.11      240.85      2.30 o
   6   7   0        5.20        4.78      0.27 o
   7   7   0       54.33       59.44      1.16 o
   8   7   0       85.23       92.36      1.81 o
   9   7   0       50.97       48.99      1.88 o
  10   7   0       34.07       34.88      1.63 o
  11   7   0        2.00        2.68      1.29 o
  12   7   0        1.94        0.69      1.33 o
  13   7   0        3.79        3.74      1.50 o
 -10   8   0        0.39        1.13      0.83 o
  -9   8   0        0.25       -0.60      0.60 o
  -8   8   0       15.62       19.64      0.94 o
  -7   8   0        8.64        7.16      0.66 o
  -6   8   0        9.78        5.93      0.56 o
  -5   8   0        0.91        0.75      0.42 o
  -4   8   0        0.63        0.31      0.30 o
  -3   8   0      317.37      304.51      3.80 o
  -2   8   0      358.13      353.93      4.28 o
  -1   8   0        0.09        0.88      0.40 o
   0   8   0       18.42       18.02      0.49 o
   1   8   0      164.04      168.14      2.05 o
   2   8   0      446.49      470.20      4.79 o
   3   8   0      178.60      169.68      1.96 o
   4   8   0       73.09       62.06      1.02 o
   5   8   0        3.02        1.11      0.20 o
   6   8   0      248.85      252.21      3.01 o
   7   8   0      262.30      251.52      5.70 o
   8   8   0       36.97       37.01      1.29 o
   9   8   0        9.42        9.35      1.48 o
  10   8   0        4.03        2.06      1.25 o
  11   8   0       29.21       31.63      2.60 o
  12   8   0        3.40        3.16      1.48 o
  13   8   0        0.01       -1.18      1.18 o
  -9   9   0        0.01       -0.59      0.71 o
  -8   9   0        1.14        0.54      0.62 o
  -7   9   0        3.24        0.09      0.52 o
  -6   9   0        1.73        3.37      0.55 o
  -5   9   0        5.31        9.41      0.64 o
  -4   9   0        5.22        4.92      0.51 o
  -3   9   0       37.03       36.93      0.90 o
  -2   9   0       32.69       25.82      0.90 o
  -1   9   0       21.49       25.69      0.72 o
   0   9   0      134.69      133.16      2.09 o
   1   9   0        0.82        0.98      0.30 o
   2   9   0       63.50       65.26      1.62 o
   3   9   0       12.25       10.61      0.40 o
   4   9   0      193.38      189.84      3.51 o
   5   9   0       91.91      109.49      1.97 o
   6   9   0        4.22        7.04      0.51 o
   7   9   0        8.61       10.88      0.78 o
   8   9   0        1.22        1.41      0.68 o
   9   9   0       13.14       15.44      1.68 o
  10   9   0       51.92       58.08      3.28 o
  11   9   0       12.78       13.22      1.89 o
  12   9   0        4.47        5.91      1.63 o
  -9  10   0        4.68        4.28      1.18 o
  -8  10   0        0.99       -0.68      0.69 o
  -7  10   0        1.72        1.51      0.67 o
  -6  10   0       10.12       10.18      0.73 o
  -5  10   0        0.05       -0.10      0.45 o
  -4  10   0        7.16        3.88      0.57 o
  -3  10   0        1.43        1.77      0.48 o
  -2  10   0       12.71       10.18      0.88 o
  -1  10   0       19.33       21.07      0.75 o
   0  10   0        9.48       10.40      0.60 o
   1  10   0       23.13       26.01      0.92 o
   2  10   0        0.01       -0.30      0.30 o
   3  10   0       10.92       11.69      0.69 o
   4  10   0        0.07       -0.42      0.42 o
   5  10   0      114.71      114.93      2.41 o
   6  10   0       17.30       22.43      1.30 o
   7  10   0        3.01        5.15      0.86 o
   8  10   0       20.78       22.36      1.41 o
   9  10   0        2.93        5.90      1.44 o
  10  10   0       20.22       28.71      2.54 o
  11  10   0        0.00        0.11      1.35 o
  12  10   0        0.07       -1.17      1.25 o
  -8  11   0        7.62        9.66      1.35 o
  -7  11   0        0.15       -0.69      0.69 o
  -6  11   0        0.78       -0.14      0.69 o
  -5  11   0        0.15        0.95      0.66 o
  -4  11   0        2.70        1.81      0.57 o
  -3  11   0        1.09        0.07      0.48 o
  -2  11   0       42.21       38.27      1.73 o
  -1  11   0        3.50        4.26      0.57 o
   0  11   0        3.34        3.49      0.53 o
   1  11   0        0.01       -0.34      0.34 o
   2  11   0        0.19        0.00      0.44 o
   3  11   0       22.86       22.22      1.00 o
   4  11   0        1.04        0.96      0.64 o
   5  11   0        0.03        1.05      0.53 o
   6  11   0        4.56        6.80      1.32 o
   7  11   0        0.99        0.17      0.68 o
   8  11   0        7.04        8.22      1.05 o
   9  11   0        4.46        8.38      1.64 o
  10  11   0        4.86        8.42      1.75 o
  11  11   0        2.51        3.26      1.45 o
  -6  12   0        0.31       -0.89      0.89 o
  -5  12   0        6.25        8.10      1.25 o
  -4  12   0        4.54        2.94      0.65 o
  -3  12   0       12.59       14.18      0.89 o
  -2  12   0        0.29        2.40      0.56 o
  -1  12   0        0.15       -0.12      0.49 o
   0  12   0        5.77        5.20      0.62 o
   1  12   0       28.05       24.08      1.17 o
   2  12   0        6.57        4.47      0.62 o
   3  12   0        0.94        0.64      0.52 o
   4  12   0        1.47        1.96      0.58 o
   5  12   0        8.97        4.50      0.80 o
   6  12   0        0.10       -0.39      0.63 o
   7  12   0        1.13        0.61      0.75 o
   8  12   0        8.76       13.51      1.83 o
   9  12   0        8.13       10.52      1.73 o
  10  12   0        1.42        3.54      1.47 o
  -5  13   0        2.47        2.57      0.97 o
  -4  13   0        0.04       -0.07      0.76 o
  -3  13   0        0.29       -0.42      0.61 o
  -2  13   0       20.56       28.20      1.38 o
  -1  13   0        3.05        4.93      0.67 o
   0  13   0        0.00        0.29      0.44 o
   1  13   0        5.15        8.23      0.77 o
   2  13   0        1.20        3.13      0.70 o
   3  13   0       13.03       15.04      0.93 o
   4  13   0        3.66        2.41      0.63 o
   5  13   0        1.34        0.00      0.67 o
   6  13   0        4.92        2.80      1.22 o
   7  13   0       11.03        9.96      1.15 o
   8  13   0       31.18       32.00      2.51 o
   9  13   0        1.66       -0.83      1.14 o
  -3  14   0        2.67        5.12      1.00 o
  -2  14   0        1.69        1.95      0.87 o
  -1  14   0        3.50        3.72      0.97 o
   0  14   0        0.00       -0.12      0.48 o
   1  14   0        4.07        6.46      0.74 o
   2  14   0        3.57        5.87      0.72 o
   3  14   0        3.33        4.20      0.70 o
   4  14   0        1.30        0.35      0.83 o
   5  14   0       15.31       19.94      1.36 o
   6  14   0        5.36        7.22      1.04 o
   7  14   0        3.56        4.97      1.16 o
   8  14   0        0.02       -0.17      1.16 o
   0  15   0        0.12       -0.13      0.80 o
   1  15   0        9.44        9.76      1.24 o
   2  15   0        1.75       -0.42      0.89 o
   3  15   0        1.52        1.49      0.97 o
   4  15   0        0.00       -0.10      0.92 o
   5  15   0        1.34        1.95      1.14 o
  -6 -14   1        4.05        3.03      1.09 o
  -5 -14   1        2.01        3.02      0.83 o
  -4 -14   1        3.17        2.80      0.76 o
  -3 -14   1        0.05       -0.59      0.59 o
  -2 -14   1        0.21       -0.54      0.54 o
  -1 -14   1        0.89        1.31      0.61 o
   0 -14   1        0.50        0.49      0.71 o
   1 -14   1        0.54        2.45      0.80 o
  -8 -13   1        1.10        1.36      1.25 o
  -7 -13   1        7.76       11.46      1.19 o
  -6 -13   1        1.95        4.89      0.91 o
  -5 -13   1        2.09        0.43      0.77 o
  -4 -13   1        0.97        0.44      0.65 o
  -3 -13   1        0.61       -0.58      0.58 o
  -2 -13   1        0.38        0.75      0.52 o
  -1 -13   1        0.42        1.92      0.55 o
   0 -13   1        3.78        3.94      0.51 o
   1 -13   1        0.68        0.14      0.50 o
   2 -13   1        0.46        0.01      0.92 o
   3 -13   1        0.73        1.83      0.79 o
 -10 -12   1        3.20        2.84      1.41 o
  -9 -12   1        2.62        1.30      1.30 o
  -8 -12   1        7.38       10.76      1.78 o
  -7 -12   1        7.16        6.27      1.01 o
  -6 -12   1        0.11       -0.62      0.62 o
  -5 -12   1       30.48       31.38      1.54 o
  -4 -12   1       37.93       45.62      1.47 o
  -3 -12   1        3.19        3.83      0.63 o
  -2 -12   1        1.17        1.83      0.55 o
  -1 -12   1       29.52       26.23      1.08 o
   0 -12   1        6.64        7.37      0.66 o
   1 -12   1        0.23       -0.10      0.44 o
   2 -12   1        1.83        2.24      0.55 o
   3 -12   1        3.80        4.48      0.80 o
   4 -12   1        2.17        4.29      0.69 o
   5 -12   1        0.11        0.13      0.77 o
   6 -12   1        0.92       -0.66      0.85 o
 -11 -11   1        5.35        2.25      1.37 o
 -10 -11   1        4.87        1.55      1.36 o
  -9 -11   1        1.80        0.39      1.30 o
  -8 -11   1        3.38        4.73      0.98 o
  -7 -11   1        6.97        4.48      0.86 o
  -6 -11   1       29.07       27.49      2.63 o
  -5 -11   1       52.64       48.87      2.46 o
  -4 -11   1       33.68       41.54      1.37 o
  -3 -11   1        0.02        0.85      0.50 o
  -2 -11   1       28.92       24.95      1.01 o
  -1 -11   1       34.77       34.26      0.99 o
   0 -11   1       90.64      100.97      2.17 o
   1 -11   1        5.39        7.68      0.65 o
   2 -11   1        5.76        3.14      0.55 o
   3 -11   1       19.59       18.47      0.92 o
   4 -11   1       11.69       13.51      0.87 o
   5 -11   1        2.16        2.87      0.63 o
   6 -11   1        1.25       -0.17      0.62 o
   7 -11   1        2.54        0.99      0.88 o
 -11 -10   1        5.24        4.78      1.63 o
 -10 -10   1       11.25        8.72      1.76 o
  -9 -10   1        0.00        1.58      1.31 o
  -8 -10   1       18.37       16.50      1.28 o
  -7 -10   1       49.47       40.40      1.97 o
  -6 -10   1       32.33       29.90      1.47 o
  -5 -10   1        4.53        2.48      0.59 o
  -4 -10   1        1.83        0.57      0.48 o
  -3 -10   1        3.92        1.95      0.49 o
  -2 -10   1       60.36       52.93      1.39 o
  -1 -10   1       26.34       25.36      0.71 o
   0 -10   1       14.30       18.57      0.70 o
   1 -10   1        0.46        1.86      0.38 o
   2 -10   1        9.66        7.67      0.58 o
   3 -10   1       10.99       10.52      0.69 o
   4 -10   1       11.37       15.50      0.77 o
   5 -10   1        3.65        6.65      0.62 o
   6 -10   1        2.28        2.31      0.57 o
   7 -10   1        3.05        2.26      0.66 o
   8 -10   1        5.34        4.49      1.14 o
 -12  -9   1        1.08        0.10      1.32 o
 -11  -9   1        0.52        2.31      1.50 o
 -10  -9   1        0.79        1.64      1.36 o
  -9  -9   1        1.86        1.18      1.10 o
  -8  -9   1        0.88        0.21      1.05 o
  -7  -9   1       28.77       25.58      1.40 o
  -6  -9   1      175.72      157.15      3.73 o
  -5  -9   1       14.85       15.47      0.85 o
  -4  -9   1       16.47       17.16      0.92 o
  -3  -9   1      170.47      157.87      2.85 o
  -2  -9   1      242.99      231.95      2.77 o
  -1  -9   1       11.66       13.77      0.61 o
   0  -9   1       30.06       31.72      0.83 o
   1  -9   1       38.15       32.10      0.88 o
   2  -9   1       15.43       15.74      0.63 o
   3  -9   1       51.02       55.83      1.12 o
   4  -9   1       13.11       15.88      0.77 o
   5  -9   1        0.55       -0.16      0.42 o
   6  -9   1        3.75        3.46      0.56 o
   7  -9   1        5.20        6.89      0.68 o
   8  -9   1        2.66        2.69      0.77 o
   9  -9   1        2.27        4.00      1.08 o
 -13  -8   1        1.31        0.51      1.50 o
 -12  -8   1        2.53        4.06      1.61 o
 -11  -8   1        0.06       -0.79      1.25 o
 -10  -8   1        0.02        0.67      1.12 o
  -9  -8   1        2.69        4.86      1.27 o
  -8  -8   1        1.60        2.49      0.54 o
  -7  -8   1       24.66       26.56      0.98 o
  -6  -8   1        1.65        2.37      0.25 o
  -5  -8   1        0.72        1.85      0.32 o
  -4  -8   1       15.66       17.96      0.55 o
  -3  -8   1        1.50        1.00      0.29 o
  -2  -8   1        7.96        5.50      0.35 o
  -1  -8   1        1.88        2.38      0.25 o
   0  -8   1      138.23      137.34      1.88 o
   1  -8   1       84.36       81.46      1.71 o
   2  -8   1       16.91       16.98      0.57 o
   3  -8   1       25.90       22.26      0.67 o
   4  -8   1       60.87       55.80      1.11 o
   5  -8   1        3.59        4.99      0.60 o
   6  -8   1       18.55       20.06      1.10 o
   7  -8   1        0.29       -0.45      0.45 o
   8  -8   1        0.73       -0.51      0.51 o
   9  -8   1        0.00        0.06      0.80 o
  10  -8   1        0.01       -0.49      0.77 o
 -13  -7   1        2.72        2.28      1.45 o
 -12  -7   1        9.36        8.17      1.79 o
 -11  -7   1       10.94       10.77      1.67 o
 -10  -7   1        1.83        0.58      1.07 o
  -9  -7   1       31.47       31.79      2.18 o
  -8  -7   1       48.52       51.57      1.60 o
  -7  -7   1        3.69        5.10      0.40 o
  -6  -7   1        3.30        2.41      0.26 o
  -5  -7   1       74.43       67.03      0.82 o
  -4  -7   1       52.47       68.12      0.96 o
  -3  -7   1       15.79       16.64      0.47 o
  -2  -7   1        7.60       10.36      0.36 o
  -1  -7   1      432.81      442.57      4.61 o
   0  -7   1       23.56       32.68      0.49 o
   1  -7   1      111.98      116.38      1.55 o
   2  -7   1      273.00      282.07      3.22 o
   3  -7   1       68.14       64.30      1.07 o
   4  -7   1        0.18       -0.19      0.26 o
   5  -7   1        6.86        8.58      0.48 o
   6  -7   1       13.87       17.22      0.78 o
   7  -7   1        3.93        4.09      0.55 o
   8  -7   1        0.61        0.29      0.49 o
   9  -7   1        3.12        4.72      0.65 o
  10  -7   1        1.15       -0.07      0.64 o
  11  -7   1        0.40        0.74      1.06 o
 -13  -6   1        2.12        0.93      1.39 o
 -12  -6   1        0.06        0.85      1.19 o
 -11  -6   1        7.14        5.31      1.32 o
 -10  -6   1        0.08       -0.65      0.65 o
  -9  -6   1       12.90       12.45      0.85 o
  -8  -6   1        3.82        3.55      0.44 o
  -7  -6   1      116.19      112.63      1.74 o
  -6  -6   1        8.86        8.64      0.37 o
  -5  -6   1       56.29       53.99      0.77 o
  -4  -6   1      163.67      164.04      1.60 o
  -3  -6   1      187.59      191.96      2.07 o
  -2  -6   1        0.10        0.67      0.16 o
  -1  -6   1        7.01        8.16      0.39 o
   0  -6   1       61.56       55.72      0.71 o
   1  -6   1      191.31      207.03      2.54 o
   2  -6   1       61.16       57.13      0.70 o
   3  -6   1        0.63        0.59      0.18 o
   4  -6   1       51.67       40.81      0.75 o
   5  -6   1       16.01       18.55      0.57 o
   6  -6   1        0.19        0.60      0.40 o
   7  -6   1       33.27       30.75      1.04 o
   8  -6   1        0.07       -0.43      0.43 o
   9  -6   1       18.40       24.10      1.06 o
  10  -6   1       12.45       17.04      1.10 o
  11  -6   1        0.48        0.71      0.83 o
 -13  -5   1       16.66       13.66      1.92 o
 -12  -5   1        6.89        6.51      1.08 o
 -11  -5   1       14.55       17.99      1.32 o
 -10  -5   1       66.15       65.02      2.24 o
  -9  -5   1      208.47      211.11      5.32 o
  -8  -5   1      146.70      134.68      2.05 o
  -7  -5   1        6.74        6.31      0.39 o
  -6  -5   1       31.51       30.23      0.57 o
  -5  -5   1      648.77      646.56      5.99 o
  -4  -5   1      607.74      595.28      5.19 o
  -3  -5   1      380.77      389.95      3.43 o
  -2  -5   1       62.43       83.12      1.07 o
  -1  -5   1      333.11      332.27      3.29 o
   0  -5   1      669.28      604.97      6.06 o
   1  -5   1       36.03       26.23      0.38 o
   2  -5   1      176.28      176.15      2.36 o
   3  -5   1        8.59        8.12      0.28 o
   4  -5   1       25.89       21.78      0.47 o
   5  -5   1        9.02        6.09      0.48 o
   6  -5   1        0.31        0.20      0.28 o
   7  -5   1        6.49        3.94      0.50 o
   8  -5   1       24.99       19.01      0.87 o
   9  -5   1        8.83        7.00      0.68 o
  10  -5   1       20.62       23.74      1.26 o
  11  -5   1       10.38        9.22      0.98 o
  12  -5   1        2.34        0.67      1.17 o
 -14  -4   1        0.16       -0.82      1.47 o
 -13  -4   1        4.31        2.92      1.02 o
 -12  -4   1        2.53        1.26      0.88 o
 -11  -4   1       13.81       15.38      1.25 o
 -10  -4   1       10.52       12.76      1.13 o
  -9  -4   1        3.83        4.98      0.96 o
  -8  -4   1        1.06        2.15      0.35 o
  -7  -4   1      380.88      366.26      5.21 o
  -6  -4   1      292.42      303.64      2.92 o
  -5  -4   1      453.07      449.26      4.01 o
  -4  -4   1        7.11       13.25      0.33 o
  -3  -4   1     1029.47     1190.25      9.61 o
  -2  -4   1     1681.36     1813.83     15.18 o
  -1  -4   1      810.22      780.20      6.96 o
   0  -4   1     1567.79     1627.51     17.03 o
   1  -4   1      203.12      246.90      4.30 o
   2  -4   1       17.52       28.92      0.38 o
   3  -4   1      904.81      903.99      8.19 o
   4  -4   1      255.58      235.81      2.44 o
   5  -4   1      177.18      169.42      3.13 o
   6  -4   1       29.01       26.91      0.62 o
   7  -4   1       31.51       29.28      0.75 o
   8  -4   1        2.82        4.72      0.53 o
   9  -4   1       62.69       60.68      1.51 o
  10  -4   1       13.20       14.08      1.21 o
  11  -4   1        0.23       -0.56      0.67 o
  12  -4   1        4.06        4.56      1.39 o
 -14  -3   1        4.20        3.69      1.63 o
 -13  -3   1        4.68        2.78      0.94 o
 -12  -3   1       10.76        8.54      1.15 o
 -11  -3   1       16.01       17.62      1.31 o
 -10  -3   1       41.29       43.33      1.76 o
  -9  -3   1       56.57       50.52      1.73 o
  -8  -3   1       24.85       22.03      0.65 o
  -7  -3   1       25.05       25.93      0.73 o
  -6  -3   1      369.01      364.50      3.79 o
  -5  -3   1      125.46      127.28      1.31 o
  -4  -3   1      196.18      219.10      1.92 o
  -3  -3   1      112.01      137.25      1.18 o
  -2  -3   1     1164.10     1289.90      9.45 o
  -1  -3   1       85.56       63.06      0.66 o
   0  -3   1       28.60       58.46      0.89 o
   1  -3   1      404.79      471.00      6.40 o
   2  -3   1     1186.59     1245.31     11.26 o
   3  -3   1        1.65       11.14      0.25 o
   4  -3   1      225.00      253.75      2.66 o
   5  -3   1      119.06      134.78      1.57 o
   6  -3   1      296.51      293.74      2.93 o
   7  -3   1        5.80        5.01      0.48 o
   8  -3   1       56.55       51.08      1.39 o
   9  -3   1       80.86       83.31      1.78 o
  10  -3   1        3.72        3.83      0.73 o
  11  -3   1        4.45        3.86      1.04 o
  12  -3   1        6.23        5.98      1.13 o
  13  -3   1        0.65        0.12      1.30 o
 -14  -2   1        0.91        1.16      1.44 o
 -13  -2   1        2.49        3.01      1.35 o
 -12  -2   1       11.88       15.57      3.25 o
 -11  -2   1       47.57       43.98      1.89 o
 -10  -2   1       12.70       14.64      1.10 o
  -9  -2   1        4.30        4.19      0.57 o
  -8  -2   1      349.09      339.77      3.44 o
  -7  -2   1      171.25      154.28      1.74 o
  -6  -2   1       45.39       39.90      0.64 o
  -5  -2   1        3.22        2.37      0.17 o
  -4  -2   1      116.65      120.26      1.36 o
  -3  -2   1        5.02        2.19      0.14 o
  -2  -2   1       12.76       13.78      0.29 o
  -1  -2   1       60.62       50.00      0.63 o
   0  -2   1     2213.66     2557.10     37.35 o
   1  -2   1      428.92      464.52      5.42 o
   2  -2   1     2545.54     2665.08     22.60 o
   3  -2   1       12.66        3.89      0.19 o
   4  -2   1        0.91        1.20      0.12 o
   5  -2   1      264.90      286.16      2.47 o
   6  -2   1      353.48      360.21      3.11 o
   7  -2   1       10.49        8.64      0.30 o
   8  -2   1       56.51       55.06      0.91 o
   9  -2   1       40.13       47.74      1.05 o
  10  -2   1        3.12        5.39      1.04 o
  11  -2   1        2.77        5.45      1.67 o
  12  -2   1        0.04       -0.81      0.87 o
  13  -2   1        0.62       -0.95      0.97 o
 -14  -1   1        1.38        2.08      1.41 o
 -13  -1   1        0.77        3.47      1.44 o
 -12  -1   1        0.18        1.43      1.27 o
 -11  -1   1        9.88       13.55      1.67 o
 -10  -1   1        0.60       -0.17      0.59 o
  -9  -1   1        0.14        1.97      1.38 o
  -8  -1   1       30.54       25.92      0.65 o
  -7  -1   1      130.82      114.76      1.37 o
  -6  -1   1        4.54        1.56      0.16 o
  -5  -1   1       38.53       38.49      0.48 o
  -4  -1   1      522.41      525.41      4.35 o
  -3  -1   1      953.47      937.53      8.43 o
  -2  -1   1        3.82        1.50      0.07 o
  -1  -1   1      704.55      724.19      5.16 o
   0  -1   1     1310.70     1315.94     20.09 o
   1  -1   1      130.83      162.87      1.96 o
   2  -1   1      524.72      608.64      4.79 o
   3  -1   1       67.35       58.24      0.53 o
   4  -1   1        9.94        9.12      0.19 o
   5  -1   1      271.20      252.73      2.09 o
   6  -1   1       45.59       41.96      0.56 o
   7  -1   1       78.20       76.47      0.88 o
   8  -1   1      166.44      172.94      2.45 o
   9  -1   1       12.49       15.48      0.57 o
  10  -1   1       92.48      101.53      2.01 o
  11  -1   1        8.83       11.16      1.21 o
  12  -1   1       11.58       15.25      1.76 o
  13  -1   1        3.95        5.47      1.19 o
 -14   0   1        0.01       -0.67      1.37 o
 -13   0   1        7.82       10.45      1.30 o
 -12   0   1        3.45        2.55      1.30 o
 -11   0   1        2.34        1.67      1.16 o
 -10   0   1       12.79       17.95      1.84 o
  -9   0   1      228.33      234.32      3.57 o
  -8   0   1        6.20        6.37      0.32 o
  -7   0   1       27.94       23.58      0.51 o
  -6   0   1        7.03        4.81      0.23 o
  -5   0   1      182.73      186.10      1.69 o
  -4   0   1       66.10       44.76      0.54 o
  -3   0   1     3480.07     3539.43     28.48 o
  -2   0   1     5849.96     5995.98     50.77 o
  -1   0   1     2033.87     2146.19     20.71 o
   0   0   1      415.59      293.72      8.23 o
   1   0   1     5921.66     6031.96    146.15 o
   2   0   1     1339.94     1441.62     10.20 o
   3   0   1      317.20      324.04      2.46 o
   4   0   1      231.63      235.96      1.94 o
   5   0   1       30.39       29.99      0.43 o
   6   0   1        1.50        0.29      0.14 o
   7   0   1       59.01       56.09      0.68 o
   8   0   1       76.92       86.06      1.06 o
   9   0   1       10.88        6.65      0.52 o
  10   0   1       22.65       26.28      1.07 o
  11   0   1        9.99       11.33      1.15 o
  12   0   1       11.38       10.71      3.00 o
  13   0   1        0.32        1.25      1.04 o
  14   0   1        0.52        0.65      1.07 o
 -13   1   1        7.27        9.66      1.74 o
 -12   1   1       11.66       10.98      1.28 o
 -11   1   1        5.13        5.15      1.51 o
 -10   1   1       20.85       26.52      1.12 o
  -9   1   1       68.45       71.95      1.52 o
  -8   1   1       51.16       43.70      0.85 o
  -7   1   1        3.08        4.19      0.27 o
  -6   1   1      169.08      172.22      1.94 o
  -5   1   1      296.32      289.88      3.20 o
  -4   1   1        1.33        0.35      0.12 o
  -3   1   1      664.07      716.39     10.33 o
  -2   1   1     2438.65     2556.53     21.52 o
  -1   1   1      112.46      146.62      1.29 o
   0   1   1      783.99      606.16     13.92 o
   1   1   1      181.72      202.08      1.71 o
   2   1   1      301.14      283.72      2.47 o
   3   1   1        6.63        5.31      0.17 o
   4   1   1       11.17        7.23      0.25 o
   5   1   1        1.43        5.27      0.22 o
   6   1   1      132.21      116.50      1.58 o
   7   1   1       78.66       77.17      1.01 o
   8   1   1        2.66        2.96      0.30 o
   9   1   1       14.93       20.46      0.65 o
  10   1   1       10.04       10.77      1.35 o
  11   1   1        0.23        2.10      1.13 o
  12   1   1        1.35        2.69      1.27 o
  13   1   1        0.22        0.71      0.96 o
  14   1   1        2.70        3.56      2.38 o
 -13   2   1        0.05       -1.00      1.26 o
 -12   2   1        1.80        3.11      1.04 o
 -11   2   1        3.13        2.36      0.97 o
 -10   2   1       11.49       13.78      1.17 o
  -9   2   1       13.14       14.26      0.53 o
  -8   2   1      110.70      118.08      1.54 o
  -7   2   1        7.78        5.05      0.29 o
  -6   2   1      274.28      266.79      2.39 o
  -5   2   1      734.59      717.41      5.92 o
  -4   2   1     1666.79     1863.72     14.95 o
  -3   2   1      218.45      297.01      2.50 o
  -2   2   1       35.23       55.00      0.52 o
  -1   2   1     5689.65     5699.02     41.78 o
   0   2   1     1077.09     1195.10      9.16 o
   1   2   1      302.71      343.11      2.70 o
   2   2   1      300.35      354.53      3.07 o
   3   2   1       92.38      105.15      0.98 o
   4   2   1      117.60      144.31      1.26 o
   5   2   1      127.74      132.51      1.34 o
   6   2   1        2.51        4.54      0.25 o
   7   2   1      349.96      345.68      3.41 o
   8   2   1       46.53       39.24      0.73 o
   9   2   1       51.45       52.08      1.10 o
  10   2   1        0.51       -0.38      0.38 o
  11   2   1       13.02        9.96      1.58 o
  12   2   1        0.00       -0.66      1.05 o
  13   2   1        3.06        4.03      1.49 o
  14   2   1        0.05       -1.24      1.29 o
 -13   3   1        0.92       -0.80      1.27 o
 -12   3   1        1.49       -0.70      1.25 o
 -11   3   1       19.50       18.18      1.88 o
 -10   3   1        4.46        0.97      0.64 o
  -9   3   1       15.70       13.68      0.50 o
  -8   3   1        2.67        4.36      0.35 o
  -7   3   1      136.29      118.12      1.33 o
  -6   3   1       11.17       12.50      0.36 o
  -5   3   1      410.62      417.97      3.56 o
  -4   3   1        5.75        1.81      0.14 o
  -3   3   1      450.48      430.31      3.41 o
  -2   3   1      182.92      135.30      1.19 o
  -1   3   1     4502.80     4953.20     37.82 o
   0   3   1       59.32       48.01      0.50 o
   1   3   1     1003.73      982.90      7.55 o
   2   3   1     3035.09     3097.45     24.97 o
   3   3   1     2264.18     2431.02     21.73 o
   4   3   1      199.51      191.88      1.72 o
   5   3   1      125.08      129.96      1.33 o
   6   3   1     1426.61     1444.43     13.04 o
   7   3   1      119.60      118.86      1.42 o
   8   3   1        0.70       -0.26      0.26 o
   9   3   1       29.45       26.15      0.87 o
  10   3   1        2.58        3.69      0.76 o
  11   3   1        8.30        8.09      1.14 o
  12   3   1        0.84        0.82      0.79 o
  13   3   1        0.06        1.13      1.30 o
  14   3   1        1.03       -1.35      1.35 o
 -12   4   1        2.02        2.41      1.42 o
 -11   4   1        1.86        3.78      1.38 o
 -10   4   1        0.89        2.19      0.69 o
  -9   4   1        4.23        3.59      0.56 o
  -8   4   1       32.64       29.07      0.63 o
  -7   4   1        0.90        2.64      0.25 o
  -6   4   1        0.30        1.99      0.22 o
  -5   4   1      213.61      187.20      1.73 o
  -4   4   1      111.27       95.95      0.96 o
  -3   4   1       12.55       21.87      0.33 o
  -2   4   1      100.44      100.19      0.93 o
  -1   4   1     2629.73     2735.44     19.27 o
   0   4   1      842.33      999.26      7.98 o
   1   4   1     1497.33     1528.04     12.89 o
   2   4   1      216.96      221.91      1.89 o
   3   4   1       68.60       76.17      0.77 o
   4   4   1      107.36       95.55      1.13 o
   5   4   1      434.74      392.37      3.79 o
   6   4   1      357.01      342.97      3.36 o
   7   4   1      705.37      695.07      6.52 o
   8   4   1        6.77        4.30      0.33 o
   9   4   1       50.67       45.27      1.65 o
  10   4   1      227.18      218.72      4.80 o
  11   4   1       45.11       43.54      1.92 o
  12   4   1        2.00        1.11      0.88 o
  13   4   1        4.39        1.86      1.31 o
  14   4   1       13.17       14.21      2.11 o
 -12   5   1        1.75        0.46      1.26 o
 -11   5   1        4.17        1.30      1.26 o
 -10   5   1        1.03        1.22      0.69 o
  -9   5   1       13.77       18.16      0.88 o
  -8   5   1        4.74        9.23      0.64 o
  -7   5   1        4.75        7.90      0.33 o
  -6   5   1       92.22       86.84      0.99 o
  -5   5   1       15.42       11.77      0.28 o
  -4   5   1       24.93       33.87      0.55 o
  -3   5   1      120.57      142.59      1.50 o
  -2   5   1       76.06       82.69      0.98 o
  -1   5   1     1731.77     1907.83     17.09 o
   0   5   1      254.12      263.21      2.35 o
   1   5   1       62.99       87.37      0.87 o
   2   5   1      269.32      328.36      2.63 o
   3   5   1     1238.03     1397.98     11.26 o
   4   5   1      369.60      363.81      3.10 o
   5   5   1      579.47      593.53      5.22 o
   6   5   1       22.63       18.83      0.49 o
   7   5   1       25.64       24.55      0.62 o
   8   5   1       31.89       30.34      0.83 o
   9   5   1      187.50      168.91      3.87 o
  10   5   1      110.86      111.60      3.01 o
  11   5   1        8.78        8.23      1.04 o
  12   5   1        0.26       -0.18      0.74 o
  13   5   1       12.77       12.31      1.26 o
  14   5   1       27.71       33.78      2.74 o
 -12   6   1        0.40        1.54      1.31 o
 -11   6   1        4.10        1.88      1.26 o
 -10   6   1        7.06        6.92      1.05 o
  -9   6   1        0.92        2.33      0.58 o
  -8   6   1        6.86       11.85      0.73 o
  -7   6   1        0.32       -0.07      0.54 o
  -6   6   1        2.71        3.85      0.38 o
  -5   6   1       21.22       24.95      0.60 o
  -4   6   1       90.72       94.27      1.13 o
  -3   6   1       70.56       81.66      1.07 o
  -2   6   1       50.17       49.30      0.76 o
  -1   6   1      503.92      526.51      5.66 o
   0   6   1       72.22      105.03      1.27 o
   1   6   1       16.36       23.87      0.38 o
   2   6   1        0.02        0.82      0.23 o
   3   6   1       64.64       74.95      0.79 o
   4   6   1       67.91       73.74      0.81 o
   5   6   1       26.91       23.60      0.44 o
   6   6   1       25.64       20.96      0.45 o
   7   6   1       13.22       12.39      0.56 o
   8   6   1        4.05        2.66      0.44 o
   9   6   1        1.00        0.62      0.54 o
  10   6   1       28.86       23.12      1.37 o
  11   6   1       12.68       11.41      1.12 o
  12   6   1        0.54        0.10      1.17 o
  13   6   1        0.21       -0.09      0.92 o
  14   6   1        0.53        1.88      1.45 o
 -11   7   1        0.10        0.68      1.27 o
 -10   7   1        8.90        8.62      1.12 o
  -9   7   1        3.81        4.83      0.75 o
  -8   7   1        1.41        0.09      0.48 o
  -7   7   1        1.23        1.57      0.49 o
  -6   7   1       67.66       66.18      1.48 o
  -5   7   1       42.83       51.01      1.28 o
  -4   7   1       31.59       29.66      0.64 o
  -3   7   1       12.08       11.32      0.40 o
  -2   7   1      187.82      226.56      2.47 o
  -1   7   1      178.94      161.12      1.77 o
   0   7   1       37.73       32.65      0.61 o
   1   7   1      345.67      344.08      3.49 o
   2   7   1        7.11       14.96      0.28 o
   3   7   1        0.01        0.20      0.14 o
   4   7   1       59.44       65.26      0.77 o
   5   7   1        7.42        8.92      0.29 o
   6   7   1       63.05       57.02      0.78 o
   7   7   1       21.16       23.54      0.74 o
   8   7   1      103.32       94.81      1.86 o
   9   7   1       15.97       17.01      0.96 o
  10   7   1        0.16       -0.57      0.69 o
  11   7   1        0.42        0.06      0.76 o
  12   7   1        2.39        3.31      1.15 o
  13   7   1        6.33        8.83      1.82 o
 -10   8   1        4.83        3.61      1.69 o
  -9   8   1       10.89       10.78      0.93 o
  -8   8   1        3.37        3.28      0.70 o
  -7   8   1       17.66       20.57      0.95 o
  -6   8   1       16.55       14.69      0.75 o
  -5   8   1      207.36      197.22      3.14 o
  -4   8   1       73.40       71.05      1.73 o
  -3   8   1        7.39        9.48      0.43 o
  -2   8   1      205.07      192.31      2.75 o
  -1   8   1      285.46      261.68      3.37 o
   0   8   1       93.80       92.24      1.69 o
   1   8   1       78.92       77.12      1.13 o
   2   8   1       71.20       74.56      0.94 o
   3   8   1      138.96      126.97      1.30 o
   4   8   1      138.32      127.03      1.28 o
   5   8   1       75.24       66.51      0.85 o
   6   8   1        0.05        2.16      0.27 o
   7   8   1      168.24      173.11      2.46 o
   8   8   1       24.23       26.45      0.98 o
   9   8   1        9.28        7.53      0.74 o
  10   8   1       20.46       19.77      1.30 o
  11   8   1        4.50        4.07      1.37 o
  12   8   1        3.61        3.51      1.44 o
  13   8   1        4.17        3.30      1.51 o
 -10   9   1        0.01       -0.15      0.99 o
  -9   9   1        1.53        0.75      0.79 o
  -8   9   1        0.38        0.18      0.60 o
  -7   9   1        4.79        5.03      0.64 o
  -6   9   1       20.70       19.09      0.90 o
  -5   9   1        7.71        4.75      0.55 o
  -4   9   1        0.62       -0.24      0.41 o
  -3   9   1        0.93        0.29      0.32 o
  -2   9   1      162.15      162.94      2.94 o
  -1   9   1        2.35        0.23      0.28 o
   0   9   1       43.95       35.47      0.87 o
   1   9   1      230.30      221.41      2.98 o
   2   9   1       35.96       30.28      0.64 o
   3   9   1      127.90      130.47      1.77 o
   4   9   1        0.30        0.64      0.29 o
   5   9   1      275.53      254.12      3.01 o
   6   9   1        0.08        0.23      0.28 o
   7   9   1       64.26       62.61      1.37 o
   8   9   1        6.41        5.35      0.63 o
   9   9   1        0.79       -0.89      0.89 o
  10   9   1        9.78        9.80      1.61 o
  11   9   1       11.89       11.38      1.78 o
  12   9   1        2.79        2.72      1.54 o
  13   9   1        0.47       -0.98      0.98 o
  -9  10   1        0.24       -0.08      1.31 o
  -8  10   1        0.94        1.07      0.69 o
  -7  10   1        0.49       -0.55      0.55 o
  -6  10   1        2.94        1.81      0.55 o
  -5  10   1       16.16       12.31      0.74 o
  -4  10   1        0.00        0.38      0.50 o
  -3  10   1        0.09        0.29      0.45 o
  -2  10   1       35.76       31.06      1.31 o
  -1  10   1       86.46       78.21      1.72 o
   0  10   1       25.60       17.99      0.64 o
   1  10   1       48.22       62.01      1.17 o
   2  10   1       81.52       83.81      1.60 o
   3  10   1      125.13      113.28      2.32 o
   4  10   1       99.58       89.53      2.02 o
   5  10   1       30.85       35.93      1.22 o
   6  10   1      202.21      189.74      4.34 o
   7  10   1       40.43       41.94      1.76 o
   8  10   1       14.44       12.00      1.05 o
   9  10   1        8.68       10.73      1.52 o
  10  10   1        5.15        6.18      1.60 o
  11  10   1        8.58        8.11      1.69 o
  12  10   1        0.08       -1.06      1.19 o
  -8  11   1        0.05       -0.97      0.97 o
  -7  11   1        3.72        0.70      0.78 o
  -6  11   1        0.07       -0.56      0.56 o
  -5  11   1        0.21        0.12      0.68 o
  -4  11   1        0.05        0.22      0.53 o
  -3  11   1        2.08        1.60      0.56 o
  -2  11   1       58.18       62.38      1.72 o
  -1  11   1       13.92       17.09      0.98 o
   0  11   1        2.55        3.13      0.53 o
   1  11   1        0.23        1.08      0.39 o
   2  11   1        2.12        2.24      0.73 o
   3  11   1       20.57       19.13      0.96 o
   4  11   1       78.89       90.68      2.30 o
   5  11   1        7.37       12.94      0.82 o
   6  11   1      110.23      109.60      2.99 o
   7  11   1        3.00        2.81      0.76 o
   8  11   1        0.32        1.38      1.07 o
   9  11   1       38.97       43.44      2.86 o
  10  11   1       43.13       46.43      2.99 o
  11  11   1       20.32       23.29      2.28 o
  -7  12   1        0.46       -0.15      1.04 o
  -6  12   1       10.34       11.06      1.10 o
  -5  12   1        4.51        7.54      0.95 o
  -4  12   1       34.25       32.65      1.33 o
  -3  12   1        0.08       -0.69      0.69 o
  -2  12   1        0.81        0.96      0.54 o
  -1  12   1       12.27       13.57      0.84 o
   0  12   1        0.08        0.21      0.49 o
   1  12   1       24.08       23.66      0.91 o
   2  12   1       24.42       23.81      1.06 o
   3  12   1       17.31       17.71      0.94 o
   4  12   1        6.94        9.30      1.13 o
   5  12   1        0.88        0.09      0.64 o
   6  12   1        0.76       -0.21      0.66 o
   7  12   1        0.40        0.70      0.89 o
   8  12   1        0.05       -0.93      0.93 o
   9  12   1        4.09        5.50      1.63 o
  10  12   1        1.74        0.33      1.37 o
  11  12   1        0.47       -1.20      1.25 o
  -5  13   1        5.02        7.41      1.26 o
  -4  13   1        2.24        3.17      0.93 o
  -3  13   1        9.90        9.64      1.18 o
  -2  13   1       16.15       18.79      1.56 o
  -1  13   1       40.52       47.54      1.87 o
   0  13   1        4.64        5.63      0.70 o
   1  13   1        6.17        6.78      0.60 o
   2  13   1        0.72        0.32      0.54 o
   3  13   1        0.45        0.35      0.54 o
   4  13   1        3.01        2.74      0.65 o
   5  13   1        6.53        5.80      1.01 o
   6  13   1       42.35       39.95      2.42 o
   7  13   1       14.82       15.91      1.33 o
   8  13   1        0.02        0.75      1.27 o
   9  13   1       13.46       12.57      1.87 o
  10  13   1        3.62        2.48      1.42 o
  -4  14   1        1.97        3.38      1.05 o
  -3  14   1        3.22        0.70      0.89 o
  -2  14   1        0.11        0.21      0.66 o
  -1  14   1        8.76       11.21      0.97 o
   0  14   1       16.23       14.60      0.95 o
   1  14   1        2.53        1.20      0.90 o
   2  14   1        0.44        0.72      0.60 o
   3  14   1       10.37       11.32      0.91 o
   4  14   1        3.83        1.63      0.77 o
   5  14   1        8.48        9.60      1.06 o
   6  14   1       11.77       12.24      1.22 o
   7  14   1        4.64        4.32      1.38 o
   8  14   1        8.62       13.02      1.86 o
  -1  15   1        3.09        2.50      0.97 o
   0  15   1        5.54        4.94      1.07 o
   1  15   1        0.97        1.10      0.75 o
   2  15   1        1.68        2.64      0.78 o
   3  15   1        6.92        7.58      0.87 o
   4  15   1       16.00       14.47      1.22 o
   5  15   1       18.09       17.58      1.47 o
   6  15   1        0.02       -0.16      0.83 o
  -5 -14   2        0.00        1.48      0.99 o
  -4 -14   2        0.70       -0.76      0.76 o
  -3 -14   2        0.63       -0.69      0.69 o
  -2 -14   2        1.18        1.50      0.77 o
  -7 -13   2        2.20        3.11      0.90 o
  -6 -13   2        1.57        2.27      0.82 o
  -5 -13   2        0.17       -0.83      1.52 o
  -4 -13   2        0.03       -0.14      0.60 o
  -3 -13   2        0.02       -0.11      0.53 o
  -2 -13   2        0.15        0.36      0.51 o
  -1 -13   2        2.27        0.85      0.52 o
   0 -13   2        7.93        6.94      0.71 o
   1 -13   2        0.08       -0.54      0.54 o
  -9 -12   2        3.51        4.29      1.43 o
  -8 -12   2        1.94        2.56      0.93 o
  -7 -12   2       15.15       20.29      1.39 o
  -6 -12   2        0.21        0.12      0.70 o
  -5 -12   2        0.30        0.05      0.66 o
  -4 -12   2       14.70       16.81      0.96 o
  -3 -12   2       44.17       51.54      1.95 o
  -2 -12   2       16.35       16.20      0.92 o
  -1 -12   2        0.02       -0.43      0.45 o
   0 -12   2        3.17        2.27      0.44 o
   1 -12   2        0.14        0.03      0.43 o
   2 -12   2        1.22        0.56      0.47 o
   3 -12   2        6.56        7.36      1.07 o
 -10 -11   2        1.99        1.35      1.37 o
  -9 -11   2        7.53        9.29      1.73 o
  -8 -11   2        0.01        1.32      0.85 o
  -7 -11   2       10.05       14.29      1.17 o
  -6 -11   2        0.23        1.16      0.69 o
  -5 -11   2        3.13        3.53      0.76 o
  -4 -11   2       14.57       16.37      0.91 o
  -3 -11   2       10.26       12.56      0.79 o
  -2 -11   2       29.00       37.08      1.21 o
  -1 -11   2        1.49        1.51      0.48 o
   0 -11   2        6.35        6.79      0.60 o
   1 -11   2       41.67       47.01      3.05 o
   2 -11   2        3.08        4.41      0.54 o
   3 -11   2        0.04        0.32      0.60 o
   4 -11   2        4.57        4.29      0.76 o
   5 -11   2        6.75        6.31      0.72 o
   6 -11   2        1.24        2.37      0.80 o
   7 -11   2        0.48       -0.76      1.57 o
 -11 -10   2        0.24        0.36      1.37 o
 -10 -10   2       10.77        9.15      1.78 o
  -9 -10   2       62.03       74.95      3.71 o
  -8 -10   2        6.96       10.49      1.91 o
  -7 -10   2        3.79        3.67      0.80 o
  -6 -10   2       25.83       24.32      1.36 o
  -5 -10   2       13.34       19.09      0.97 o
  -4 -10   2       30.00       34.52      1.18 o
  -3 -10   2       10.54       13.88      0.84 o
  -2 -10   2        0.50        0.05      0.40 o
  -1 -10   2        2.13        1.94      0.33 o
   0 -10   2        2.40        3.47      0.39 o
   1 -10   2       10.05       13.44      0.65 o
   2 -10   2       26.81       32.25      1.00 o
   3 -10   2       11.98       14.89      0.87 o
   4 -10   2        4.66        5.46      0.55 o
   5 -10   2        0.79        1.44      0.48 o
   6 -10   2       18.56       22.21      0.98 o
   7 -10   2        2.23        1.01      0.58 o
   8 -10   2        0.16        0.65      0.73 o
 -12  -9   2        0.13        1.35      1.52 o
 -11  -9   2        1.77        0.58      1.39 o
 -10  -9   2        3.72        4.81      1.51 o
  -9  -9   2       42.37       45.74      2.81 o
  -8  -9   2       62.91       71.52      2.45 o
  -7  -9   2        0.35       -0.80      1.23 o
  -6  -9   2       93.64       97.38      2.68 o
  -5  -9   2      347.93      371.32      7.89 o
  -4  -9   2       90.91      105.87      2.20 o
  -3  -9   2       31.71       40.05      1.01 o
  -2  -9   2       37.53       38.91      1.21 o
  -1  -9   2      105.61      103.73      1.56 o
   0  -9   2       16.82       26.00      0.73 o
   1  -9   2       46.70       49.18      1.03 o
   2  -9   2       10.32       13.11      0.56 o
   3  -9   2        1.53        1.36      0.33 o
   4  -9   2        0.84        1.66      0.36 o
   5  -9   2        0.16       -0.39      0.39 o
   6  -9   2        4.90        7.40      0.64 o
   7  -9   2        5.46        5.60      0.63 o
   8  -9   2        1.72        0.99      0.59 o
   9  -9   2        1.27        2.30      1.02 o
 -12  -8   2        0.77       -1.20      1.27 o
 -11  -8   2        0.73        2.63      1.50 o
 -10  -8   2        7.70        8.17      1.50 o
  -9  -8   2       32.95       34.38      2.31 o
  -8  -8   2        1.59       -0.37      0.66 o
  -7  -8   2       20.02       15.94      1.11 o
  -6  -8   2       28.88       27.00      1.31 o
  -5  -8   2       11.44       12.80      0.87 o
  -4  -8   2        2.27        0.32      0.28 o
  -3  -8   2       16.17       12.71      0.59 o
  -2  -8   2       19.50       19.52      0.71 o
  -1  -8   2      217.54      245.67      3.50 o
   0  -8   2        0.19        1.40      0.30 o
   1  -8   2      113.10      100.75      1.64 o
   2  -8   2       72.53       66.58      1.14 o
   3  -8   2       28.17       31.84      0.76 o
   4  -8   2        2.50        4.06      0.40 o
   5  -8   2        2.57        0.95      0.41 o
   6  -8   2       21.34       19.67      1.52 o
   7  -8   2        0.68        0.28      0.48 o
   8  -8   2        0.00       -0.47      0.47 o
   9  -8   2        0.31       -0.34      0.61 o
  10  -8   2        0.14        1.50      0.97 o
 -13  -7   2        0.05       -1.33      1.33 o
 -12  -7   2        0.15       -1.11      1.16 o
 -11  -7   2        0.91       -0.12      1.24 o
 -10  -7   2        3.33        2.51      1.24 o
  -9  -7   2        0.03       -0.44      0.99 o
  -8  -7   2        0.01       -0.44      0.44 o
  -7  -7   2       13.92       11.73      0.55 o
  -6  -7   2        0.95        0.47      0.20 o
  -5  -7   2       11.44        9.64      0.65 o
  -4  -7   2       22.70       21.06      0.58 o
  -3  -7   2        0.05       -0.23      0.23 o
  -2  -7   2       85.19       88.13      1.54 o
  -1  -7   2       79.09       73.66      1.30 o
   0  -7   2      392.69      407.71      4.86 o
   1  -7   2       13.16       15.07      0.75 o
   2  -7   2        8.72        6.84      0.34 o
   3  -7   2       12.61       16.68      0.53 o
   4  -7   2       13.09       12.86      0.54 o
   5  -7   2        0.23       -0.08      0.32 o
   6  -7   2       16.35       19.57      0.83 o
   7  -7   2       13.65       14.75      0.76 o
   8  -7   2        0.89        0.65      0.50 o
   9  -7   2        3.46        5.07      0.68 o
  10  -7   2        0.11        0.01      0.88 o
 -13  -6   2        8.41        9.10      1.81 o
 -12  -6   2        3.91        5.00      1.62 o
 -11  -6   2       23.57       22.12      2.10 o
 -10  -6   2        3.52       -0.13      1.10 o
  -9  -6   2       45.72       48.06      1.80 o
  -8  -6   2       13.36       15.97      1.09 o
  -7  -6   2        0.08       -0.26      0.26 o
  -6  -6   2        1.67        1.57      0.26 o
  -5  -6   2       19.97       11.87      0.32 o
  -4  -6   2        1.14        0.43      0.21 o
  -3  -6   2        1.82        3.63      0.22 o
  -2  -6   2        3.26        3.41      0.39 o
  -1  -6   2      605.26      632.63      7.01 o
   0  -6   2      488.56      505.86      7.72 o
   1  -6   2        0.60        0.91      0.16 o
   2  -6   2       29.29       28.11      0.65 o
   3  -6   2      166.54      164.72      1.98 o
   4  -6   2       48.42       46.74      0.91 o
   5  -6   2        0.25        0.57      0.32 o
   6  -6   2        0.01       -0.32      0.32 o
   7  -6   2        9.87        8.22      1.08 o
   8  -6   2       13.25       14.24      0.80 o
   9  -6   2        7.83       10.65      0.79 o
  10  -6   2        1.17        0.76      0.68 o
  11  -6   2        0.50        0.23      0.72 o
 -13  -5   2        3.25        2.07      1.36 o
 -12  -5   2       18.44       18.39      2.03 o
 -11  -5   2        0.82        1.04      1.22 o
 -10  -5   2       12.68       14.18      1.17 o
  -9  -5   2      101.45       99.42      2.23 o
  -8  -5   2       39.37       39.54      0.95 o
  -7  -5   2       47.94       50.24      0.94 o
  -6  -5   2      240.02      220.91      2.46 o
  -5  -5   2       83.13       73.52      0.87 o
  -4  -5   2       32.63       29.63      0.46 o
  -3  -5   2      306.69      353.97      3.90 o
  -2  -5   2       93.67      102.15      1.16 o
  -1  -5   2       21.38       19.18      0.37 o
   0  -5   2        0.12        0.30      0.17 o
   1  -5   2       10.14        9.86      0.35 o
   2  -5   2       29.94       35.95      0.82 o
   3  -5   2       52.75       61.85      1.00 o
   4  -5   2       27.49       31.55      0.86 o
   5  -5   2       10.41       12.60      0.47 o
   6  -5   2      103.61      105.26      1.65 o
   7  -5   2       49.42       56.30      1.34 o
   8  -5   2        1.81        5.18      0.59 o
   9  -5   2       34.61       29.36      1.11 o
  10  -5   2        0.17        0.34      0.67 o
  11  -5   2        1.34        1.56      0.78 o
  12  -5   2        0.11       -0.61      0.84 o
 -13  -4   2        0.26       -0.39      1.16 o
 -12  -4   2        5.38        7.96      1.16 o
 -11  -4   2        4.51        2.90      0.87 o
 -10  -4   2       95.04       99.41      2.82 o
  -9  -4   2       27.82       22.33      1.52 o
  -8  -4   2        2.86        4.75      0.43 o
  -7  -4   2        5.46        5.57      0.34 o
  -6  -4   2      597.24      599.67      5.99 o
  -5  -4   2      671.56      665.13      5.81 o
  -4  -4   2      470.96      460.85      4.06 o
  -3  -4   2        1.24        1.12      0.11 o
  -2  -4   2       69.70       62.81      0.83 o
  -1  -4   2     1000.02     1146.77     11.94 o
   0  -4   2      314.12      334.38      4.38 o
   1  -4   2       30.26       28.49      0.58 o
   2  -4   2        0.85        1.76      0.19 o
   3  -4   2        8.08       14.91      0.28 o
   4  -4   2        0.90        0.03      0.14 o
   5  -4   2        8.19        8.23      0.33 o
   6  -4   2       76.11       69.64      1.54 o
   7  -4   2       40.54       45.60      1.02 o
   8  -4   2       58.49       75.76      1.65 o
   9  -4   2        1.41        1.96      0.57 o
  10  -4   2        1.55        0.30      0.65 o
  11  -4   2        5.29        7.36      0.92 o
  12  -4   2        0.35        0.52      0.96 o
 -13  -3   2        0.96        1.09      0.94 o
 -12  -3   2        0.04       -0.78      0.78 o
 -11  -3   2        0.03       -0.89      0.90 o
 -10  -3   2       46.79       42.24      1.76 o
  -9  -3   2       57.34       53.25      1.50 o
  -8  -3   2       59.63       52.65      1.10 o
  -7  -3   2       89.70       79.90      1.15 o
  -6  -3   2        9.12       10.32      0.52 o
  -5  -3   2      253.42      203.09      1.84 o
  -4  -3   2      210.16      231.97      2.03 o
  -3  -3   2      292.69      348.63      3.07 o
  -2  -3   2      143.21      199.20      2.09 o
  -1  -3   2     1207.44     1230.90     10.56 o
   0  -3   2        1.83        0.09      0.09 o
   1  -3   2       88.01      100.25      2.35 o
   2  -3   2     1246.78     1412.14     19.65 o
   3  -3   2      378.65      376.32      3.49 o
   4  -3   2        9.95       17.31      0.40 o
   5  -3   2        1.09        3.34      0.21 o
   6  -3   2      202.68      183.83      2.98 o
   7  -3   2      184.25      156.28      2.08 o
   8  -3   2        1.16        0.10      0.41 o
   9  -3   2       30.41       34.12      1.12 o
  10  -3   2        3.06        2.02      0.69 o
  11  -3   2        7.75        3.52      0.80 o
  12  -3   2        2.03        3.97      1.06 o
  13  -3   2        3.79        2.86      1.70 o
 -14  -2   2        0.12       -0.20      1.41 o
 -13  -2   2        1.21        1.98      0.95 o
 -12  -2   2       64.20       72.00      2.52 o
 -11  -2   2       73.60       81.08      3.09 o
 -10  -2   2        2.87        2.30      0.77 o
  -9  -2   2        0.31        1.04      0.63 o
  -8  -2   2      129.29      134.12      2.30 o
  -7  -2   2      459.27      459.70      4.80 o
  -6  -2   2      471.03      431.93      4.57 o
  -5  -2   2      134.28       93.56      0.96 o
  -4  -2   2       19.74       26.26      0.38 o
  -3  -2   2      594.79      623.58      5.09 o
  -2  -2   2     2455.01     2571.42     19.64 o
  -1  -2   2      342.34      290.25      2.38 o
   0  -2   2      289.77      272.15      4.53 o
   1  -2   2      167.72      214.04      4.57 o
   2  -2   2        1.48       10.61      0.48 o
   3  -2   2     1071.35     1057.52      8.93 o
   4  -2   2       50.89       40.14      0.60 o
   5  -2   2        3.79        5.21      0.24 o
   6  -2   2       26.53       32.09      0.59 o
   7  -2   2       58.28       49.42      0.87 o
   8  -2   2        2.07        1.49      0.40 o
   9  -2   2       12.85       13.53      0.82 o
  10  -2   2        1.25        0.48      0.68 o
  11  -2   2        0.24       -0.61      0.61 o
  12  -2   2        0.48       -0.17      1.47 o
  13  -2   2        2.13        2.01      1.07 o
 -14  -1   2        0.52       -1.30      1.30 o
 -13  -1   2        2.96        2.08      1.35 o
 -12  -1   2        0.51       -0.81      0.96 o
 -11  -1   2       76.27       79.31      2.55 o
 -10  -1   2       79.04       64.19      2.11 o
  -9  -1   2        0.84       -0.53      0.53 o
  -8  -1   2      113.45      119.49      1.87 o
  -7  -1   2      365.57      366.54      3.40 o
  -6  -1   2      145.99      135.37      1.52 o
  -5  -1   2       21.16       24.64      0.43 o
  -4  -1   2     2107.90     2368.95     22.48 o
  -3  -1   2      215.69      208.38      1.90 o
  -2  -1   2     2728.10     2796.53     22.33 o
  -1  -1   2       31.58       31.66      0.33 o
   0  -1   2     3338.48     3713.32     48.38 o
   1  -1   2     6361.37     6676.15    130.47 o
   2  -1   2     2791.69     2715.48     22.18 o
   3  -1   2       58.01       30.96      0.40 o
   4  -1   2       13.49        5.06      0.16 o
   5  -1   2      902.10      985.68      8.03 o
   6  -1   2      560.04      537.72      4.51 o
   7  -1   2       78.57       63.79      0.79 o
   8  -1   2      132.00      113.42      1.48 o
   9  -1   2        2.06        2.21      0.51 o
  10  -1   2       60.36       57.30      3.20 o
  11  -1   2       16.53       14.94      1.29 o
  12  -1   2        8.21        6.68      1.15 o
  13  -1   2        1.45        1.36      1.02 o
 -13   0   2        1.06        1.50      1.30 o
 -12   0   2       16.31       19.85      2.07 o
 -11   0   2        0.05       -0.69      0.69 o
 -10   0   2       19.15       15.69      1.45 o
  -9   0   2        8.57       10.01      0.70 o
  -8   0   2       10.66        6.78      0.42 o
  -7   0   2       38.18       37.60      0.65 o
  -6   0   2        6.53        6.18      0.32 o
  -5   0   2       14.99       13.15      0.33 o
  -4   0   2     1078.05     1327.45     10.70 o
  -3   0   2     2007.67     2285.53     22.36 o
  -2   0   2       63.31       68.97      0.70 o
  -1   0   2     5420.74     5829.39     44.47 o
   0   0   2       50.33       55.05      0.61 o
   1   0   2    11687.83    11604.58    319.92 o
   2   0   2       29.84       20.49      0.21 o
   3   0   2      320.83      358.73      2.71 o
   4   0   2      615.44      650.83      5.08 o
   5   0   2     1078.92     1081.60      8.38 o
   6   0   2      281.23      276.55      2.56 o
   7   0   2       10.28        6.71      0.30 o
   8   0   2      211.72      224.73      2.52 o
   9   0   2        2.13        4.74      0.42 o
  10   0   2       12.82       14.91      0.79 o
  11   0   2        2.31        2.79      0.93 o
  12   0   2        0.04       -0.02      0.94 o
  13   0   2        0.00        1.10      1.06 o
 -13   1   2        0.38        0.85      1.38 o
 -12   1   2        9.18       14.13      1.33 o
 -11   1   2        7.28        5.12      1.36 o
 -10   1   2       31.56       37.63      1.65 o
  -9   1   2       66.63       69.89      2.10 o
  -8   1   2        0.71        1.50      0.32 o
  -7   1   2       28.60       31.26      0.59 o
  -6   1   2      413.66      407.91      3.70 o
  -5   1   2      250.07      225.08      2.13 o
  -4   1   2     2117.82     2286.40     18.28 o
  -3   1   2     1231.86     1450.70     11.04 o
  -2   1   2     1050.61     1195.37      9.60 o
  -1   1   2       92.52       77.16      0.73 o
   0   1   2      159.66      183.96      1.57 o
   1   1   2     1288.95     1334.74     10.24 o
   2   1   2       99.55      123.00      1.07 o
   3   1   2        7.45        4.49      0.16 o
   4   1   2     1410.72     1463.61     11.76 o
   5   1   2       16.33       12.92      0.29 o
   6   1   2      210.14      218.95      1.98 o
   7   1   2        7.75        6.02      0.28 o
   8   1   2       53.47       58.91      0.96 o
   9   1   2      233.98      239.51      3.20 o
  10   1   2       18.57       18.60      0.93 o
  11   1   2        0.96        1.22      1.13 o
  12   1   2        5.10        6.57      1.10 o
  13   1   2       16.62       20.60      1.68 o
  14   1   2        0.99        2.94      1.19 o
 -13   2   2        0.08       -0.10      1.24 o
 -12   2   2       16.46       16.26      1.89 o
 -11   2   2       38.33       49.10      3.79 o
 -10   2   2       13.98       20.05      1.31 o
  -9   2   2        5.72        6.88      0.59 o
  -8   2   2        2.96        3.29      0.34 o
  -7   2   2       40.84       41.62      0.75 o
  -6   2   2      101.18       97.36      1.11 o
  -5   2   2        0.05        2.80      0.20 o
  -4   2   2       56.79       54.73      0.75 o
  -3   2   2      108.55      124.37      1.28 o
  -2   2   2       66.79       49.29      0.54 o
  -1   2   2     1208.55     1237.49     12.50 o
   0   2   2     3908.13     4216.05     35.84 o
   1   2   2     1841.58     1986.10     15.95 o
   2   2   2     5046.59     5488.71     49.15 o
   3   2   2      366.08      442.21      4.07 o
   4   2   2      764.19      772.70      7.02 o
   5   2   2      282.83      312.49      3.00 o
   6   2   2      349.16      365.54      3.32 o
   7   2   2       90.82       84.41      1.09 o
   8   2   2       27.27       24.90      0.68 o
   9   2   2       49.65       53.84      1.14 o
  10   2   2        6.29        5.22      0.69 o
  11   2   2        0.06        1.62      1.06 o
  12   2   2        0.28        0.54      1.18 o
  13   2   2        0.11       -0.55      1.20 o
  14   2   2        0.90        1.32      1.05 o
 -13   3   2        2.75        2.76      1.42 o
 -12   3   2        0.62       -0.39      1.25 o
 -11   3   2       28.28       32.74      2.39 o
 -10   3   2       89.27       94.37      2.79 o
  -9   3   2        0.19        0.08      0.33 o
  -8   3   2       90.11       97.67      1.36 o
  -7   3   2       53.67       63.08      0.87 o
  -6   3   2      770.49      787.78      6.25 o
  -5   3   2       53.65       57.57      0.67 o
  -4   3   2      145.19      174.46      1.51 o
  -3   3   2      498.05      489.83      4.06 o
  -2   3   2     1968.13     1832.73     14.68 o
  -1   3   2     2734.40     2891.90     23.26 o
   0   3   2        1.49       -0.11      0.11 o
   1   3   2      304.28      267.47      2.36 o
   2   3   2      795.86      809.04      6.54 o
   3   3   2      653.66      784.07      6.37 o
   4   3   2     1400.75     1603.16     12.88 o
   5   3   2      183.57      203.29      1.75 o
   6   3   2      310.66      330.62      2.75 o
   7   3   2      164.04      184.72      2.00 o
   8   3   2        0.00       -0.25      0.25 o
   9   3   2        2.34        2.34      0.43 o
  10   3   2       47.19       48.21      2.06 o
  11   3   2        0.48        0.35      0.70 o
  12   3   2        3.34        4.34      1.32 o
  13   3   2        0.12       -0.54      1.33 o
  14   3   2        0.25        0.58      1.29 o
 -13   4   2        0.81       -0.26      1.42 o
 -12   4   2        1.17        2.22      1.42 o
 -11   4   2        3.73        3.69      1.39 o
 -10   4   2       29.57       31.15      1.61 o
  -9   4   2       22.59       25.14      1.19 o
  -8   4   2       36.05       36.93      0.76 o
  -7   4   2      237.13      222.18      2.36 o
  -6   4   2       51.95       47.28      0.67 o
  -5   4   2      171.45      179.17      1.69 o
  -4   4   2      715.22      694.50      5.22 o
  -3   4   2     1013.47     1013.51      8.22 o
  -2   4   2      112.49       85.90      0.83 o
  -1   4   2        2.17        6.23      0.26 o
   0   4   2      308.11      255.09      2.27 o
   1   4   2     2453.87     2492.90     19.08 o
   2   4   2     3073.05     3196.78     28.67 o
   3   4   2        0.14        0.04      0.08 o
   4   4   2        0.00        0.22      0.19 o
   5   4   2      375.50      403.46      3.45 o
   6   4   2      156.81      170.02      1.73 o
   7   4   2      533.89      530.07      4.78 o
   8   4   2        6.73        7.05      0.37 o
   9   4   2        2.75        3.06      0.52 o
  10   4   2       28.79       32.97      2.15 o
  11   4   2       54.12       53.24      2.54 o
  12   4   2        0.18        0.30      0.78 o
  13   4   2        4.05        5.02      1.55 o
  14   4   2        0.63        2.56      1.52 o
 -12   5   2        5.18        2.68      1.43 o
 -11   5   2       19.92       13.93      1.86 o
 -10   5   2        0.60        0.01      0.99 o
  -9   5   2       11.14       11.81      0.74 o
  -8   5   2        0.69       -0.29      0.32 o
  -7   5   2      140.76      128.50      1.75 o
  -6   5   2        3.71        3.26      0.25 o
  -5   5   2       95.78       92.02      1.00 o
  -4   5   2       80.42       70.18      0.79 o
  -3   5   2      970.26      984.16      8.02 o
  -2   5   2     1509.74     1611.53     13.63 o
  -1   5   2      172.85      190.81      1.75 o
   0   5   2      791.26      777.58      6.63 o
   1   5   2     2589.68     2630.50     22.12 o
   2   5   2      661.60      712.59      6.12 o
   3   5   2      626.39      706.65      6.09 o
   4   5   2      735.06      737.87      7.22 o
   5   5   2      753.41      706.32      7.31 o
   6   5   2      150.47      151.99      1.59 o
   7   5   2      436.58      415.51      3.84 o
   8   5   2       62.24       62.15      1.21 o
   9   5   2       28.03       24.65      1.93 o
  10   5   2       28.59       23.81      1.39 o
  11   5   2        7.73        7.39      1.05 o
  12   5   2        4.48        2.48      0.92 o
  13   5   2        0.27        1.18      1.26 o
  14   5   2        4.40        2.18      1.49 o
 -12   6   2        0.42        0.80      1.33 o
 -11   6   2        1.14        0.20      1.14 o
 -10   6   2        1.51        1.64      1.20 o
  -9   6   2        1.90        1.36      0.61 o
  -8   6   2       12.03        8.41      0.65 o
  -7   6   2        4.14        1.82      0.31 o
  -6   6   2       18.53       19.17      0.49 o
  -5   6   2      292.10      284.20      2.82 o
  -4   6   2       85.62       73.17      0.82 o
  -3   6   2       37.55       30.31      0.52 o
  -2   6   2      183.49      220.65      1.95 o
  -1   6   2       24.97       21.62      0.33 o
   0   6   2      721.82      683.14      6.21 o
   1   6   2     2093.85     2284.24     19.25 o
   2   6   2      510.44      574.39      4.98 o
   3   6   2      286.14      368.34      3.30 o
   4   6   2      570.04      522.90      4.39 o
   5   6   2      678.49      655.03      5.76 o
   6   6   2      519.26      498.98      4.27 o
   7   6   2        0.15        0.28      0.23 o
   8   6   2      109.05      105.13      1.94 o
   9   6   2       75.52       76.92      2.34 o
  10   6   2       17.16       17.18      1.72 o
  11   6   2        0.47        0.46      0.77 o
  12   6   2        6.97        7.38      1.08 o
  13   6   2        0.02        0.02      0.83 o
  14   6   2        1.58        3.10      1.66 o
 -11   7   2        1.41       -0.01      1.19 o
 -10   7   2       13.13       11.03      1.61 o
  -9   7   2        2.20        5.09      0.77 o
  -8   7   2       16.91       21.36      1.13 o
  -7   7   2        0.43       -0.07      0.43 o
  -6   7   2       11.63       10.82      0.57 o
  -5   7   2       14.04       15.90      0.59 o
  -4   7   2       40.66       39.37      0.74 o
  -3   7   2       33.94       35.48      0.56 o
  -2   7   2      300.68      304.94      3.18 o
  -1   7   2       79.82       81.87      1.05 o
   0   7   2      529.53      586.66      5.10 o
   1   7   2      175.64      186.64      1.77 o
   2   7   2        9.79        7.96      0.23 o
   3   7   2      384.23      387.90      3.49 o
   4   7   2      330.67      322.01      2.82 o
   5   7   2      529.28      523.46      4.45 o
   6   7   2      542.72      565.67      5.71 o
   7   7   2      238.95      232.84      2.65 o
   8   7   2       71.29       62.57      1.43 o
   9   7   2      281.94      269.73      5.66 o
  10   7   2       35.04       36.57      1.68 o
  11   7   2        0.70       -0.45      0.82 o
  12   7   2        8.77        7.31      1.08 o
  13   7   2       13.50       19.14      1.52 o
 -11   8   2        0.12       -0.76      1.14 o
 -10   8   2        2.58        4.43      1.35 o
  -9   8   2        8.62       13.32      1.01 o
  -8   8   2        2.84        1.76      0.67 o
  -7   8   2        5.29        4.51      0.68 o
  -6   8   2        0.00        0.21      0.44 o
  -5   8   2       36.95       47.97      1.23 o
  -4   8   2      178.21      167.95      2.20 o
  -3   8   2        0.09        0.31      0.25 o
  -2   8   2        5.52        4.12      0.31 o
  -1   8   2        1.95        2.21      0.25 o
   0   8   2       97.78      101.29      1.69 o
   1   8   2        0.75        1.06      0.20 o
   2   8   2       24.52       19.69      0.37 o
   3   8   2      223.40      214.67      2.07 o
   4   8   2       17.59       16.00      0.39 o
   5   8   2       31.25       41.35      0.68 o
   6   8   2       55.26       61.05      0.90 o
   7   8   2        1.04        0.80      0.35 o
   8   8   2       48.63       40.52      1.65 o
   9   8   2        0.85       -0.28      0.53 o
  10   8   2        0.17       -0.49      0.63 o
  11   8   2        0.08        0.03      0.94 o
  12   8   2       13.49       17.80      2.03 o
  13   8   2        0.03       -0.70      1.24 o
 -10   9   2        0.54        1.37      1.16 o
  -9   9   2        0.06       -0.64      0.64 o
  -8   9   2        0.79        1.78      0.70 o
  -7   9   2        4.13        5.90      1.07 o
  -6   9   2        0.30        1.35      0.49 o
  -5   9   2        4.91        3.92      0.54 o
  -4   9   2        3.29        2.79      0.52 o
  -3   9   2        0.95       -0.36      0.36 o
  -2   9   2      127.04      133.66      3.41 o
  -1   9   2        4.75        6.28      0.36 o
   0   9   2        5.58        9.64      0.41 o
   1   9   2        7.78        6.11      0.36 o
   2   9   2      416.17      400.14      3.88 o
   3   9   2       62.48       49.97      0.68 o
   4   9   2        2.37        2.03      0.22 o
   5   9   2       74.11       75.24      1.08 o
   6   9   2        0.49        1.81      0.39 o
   7   9   2       22.20       19.97      0.74 o
   8   9   2        1.83        3.39      0.57 o
   9   9   2        5.66        5.67      0.67 o
  10   9   2        5.86        5.54      1.37 o
  11   9   2        4.12        4.61      1.49 o
  12   9   2        0.64        3.09      1.44 o
  13   9   2        0.07       -1.18      1.18 o
  -9  10   2        0.01        0.22      0.81 o
  -8  10   2        0.00       -0.61      0.61 o
  -7  10   2        0.23       -0.13      0.70 o
  -6  10   2        1.53        2.19      0.65 o
  -5  10   2        0.52        2.21      0.64 o
  -4  10   2        9.99        8.87      0.74 o
  -3  10   2       37.00       26.22      1.06 o
  -2  10   2        1.19        0.80      0.46 o
  -1  10   2        6.48        8.01      0.57 o
   0  10   2       14.84       18.08      0.78 o
   1  10   2       17.67       14.75      0.61 o
   2  10   2       17.22       15.44      0.57 o
   3  10   2       10.39        9.23      0.75 o
   4  10   2       34.02       34.62      0.67 o
   5  10   2        0.21        0.14      0.28 o
   6  10   2        3.53        2.03      0.36 o
   7  10   2       11.33       11.06      0.97 o
   8  10   2        1.54        0.83      0.92 o
   9  10   2        0.21        1.68      1.08 o
  10  10   2       14.87       12.95      1.78 o
  11  10   2        1.13        2.62      1.45 o
  12  10   2        0.45        1.95      1.37 o
  -8  11   2        0.01       -0.98      0.98 o
  -7  11   2        0.35       -0.56      0.64 o
  -6  11   2        5.87        5.09      0.77 o
  -5  11   2        1.85        3.13      0.65 o
  -4  11   2       44.98       48.20      1.54 o
  -3  11   2       66.62       62.81      1.74 o
  -2  11   2       20.75       24.25      1.10 o
  -1  11   2       25.28       32.27      2.13 o
   0  11   2      120.07      122.73      2.54 o
   1  11   2      284.39      261.10      4.55 o
   2  11   2       17.12       16.63      0.89 o
   3  11   2        0.06       -0.18      0.44 o
   4  11   2       59.82       57.39      1.58 o
   5  11   2       37.82       32.58      2.12 o
   6  11   2       74.93       67.52      4.29 o
   7  11   2       11.98        9.02      0.96 o
   8  11   2        9.51        5.68      1.32 o
   9  11   2        5.11        2.50      1.39 o
  10  11   2        1.41        2.19      1.50 o
  11  11   2        4.90        4.25      1.57 o
  12  11   2        0.36       -1.16      1.16 o
  -7  12   2        2.59        5.01      1.00 o
  -6  12   2       13.23       18.91      1.33 o
  -5  12   2        4.75        5.92      0.82 o
  -4  12   2        4.28        2.00      0.65 o
  -3  12   2       10.90        6.71      0.74 o
  -2  12   2        0.19        0.66      0.54 o
  -1  12   2       12.81       18.21      0.98 o
   0  12   2       58.05       62.79      1.73 o
   1  12   2       35.79       36.54      1.10 o
   2  12   2        3.84        2.86      0.58 o
   3  12   2       27.23       30.74      1.23 o
   4  12   2      108.63      113.81      3.12 o
   5  12   2       11.50       11.51      0.91 o
   6  12   2        5.26        5.39      0.88 o
   7  12   2        4.20        5.33      0.93 o
   8  12   2       22.18       24.76      2.23 o
   9  12   2        7.74        6.35      1.54 o
  10  12   2        2.34        2.90      1.48 o
  11  12   2        0.23        0.23      1.27 o
  -6  13   2        5.53        6.47      1.36 o
  -5  13   2       11.16       12.10      1.14 o
  -4  13   2        6.28        7.60      1.01 o
  -3  13   2       30.65       34.98      1.59 o
  -2  13   2       11.72       15.94      1.00 o
  -1  13   2       16.40       18.89      1.12 o
   0  13   2        0.96        0.96      0.58 o
   1  13   2        2.09        1.23      0.49 o
   2  13   2        2.21        3.36      0.63 o
   3  13   2       14.96       20.01      1.42 o
   4  13   2      105.96      116.43      4.94 o
   5  13   2      100.73      103.70      2.99 o
   6  13   2        0.57        0.26      0.73 o
   7  13   2        9.38       11.70      1.66 o
   8  13   2       34.54       39.70      2.67 o
   9  13   2       31.79       35.86      2.66 o
  10  13   2        0.54        0.32      1.33 o
  -4  14   2        1.45        2.76      1.08 o
  -3  14   2       17.40       19.53      2.03 o
  -2  14   2       24.58       25.34      1.88 o
  -1  14   2       22.77       22.34      1.21 o
   0  14   2        0.52        1.05      0.53 o
   1  14   2       12.33       14.69      0.97 o
   2  14   2       25.56       30.09      1.32 o
   3  14   2        4.84        6.44      0.80 o
   4  14   2       15.05       13.98      0.98 o
   5  14   2        4.77        3.88      0.91 o
   6  14   2        1.89        0.86      0.82 o
   7  14   2        0.75        2.44      1.25 o
   8  14   2        0.04        0.51      1.30 o
   9  14   2        7.56        7.58      1.68 o
  -2  15   2        4.80        4.56      1.20 o
  -1  15   2        0.83        0.08      0.68 o
   0  15   2        0.11       -0.25      0.54 o
   1  15   2        3.15        3.19      0.92 o
   2  15   2       19.52       23.36      1.89 o
   3  15   2       34.43       40.83      2.37 o
   4  15   2        0.22        0.87      0.84 o
   5  15   2       45.29       52.12      3.07 o
   6  15   2       26.28       31.12      2.45 o
   7  15   2       16.80       20.06      2.13 o
   1  16   2        1.73        2.22      1.06 o
   2  16   2        5.23        6.18      1.30 o
   3  16   2        0.52       -0.31      1.00 o
   4  16   2        4.68        4.32      1.35 o
  -6 -13   3        0.11       -0.19      0.93 o
  -5 -13   3        0.55        0.31      0.92 o
  -4 -13   3        2.31        1.74      0.91 o
  -3 -13   3        1.62        1.17      0.79 o
  -2 -13   3        0.07       -0.56      0.63 o
  -8 -12   3        0.71       -0.27      1.05 o
  -7 -12   3        4.69        6.16      1.28 o
  -6 -12   3       13.48       11.90      1.12 o
  -5 -12   3        4.64        1.68      0.72 o
  -4 -12   3       10.02        8.80      1.26 o
  -3 -12   3        7.14        8.14      1.37 o
  -2 -12   3        8.18        5.34      0.64 o
  -1 -12   3        4.12        2.57      0.62 o
   0 -12   3        4.14        2.57      0.72 o
   1 -12   3        7.11        5.52      0.95 o
   2 -12   3       11.01       14.88      1.33 o
  -9 -11   3        0.95        0.15      1.31 o
  -8 -11   3        0.20        0.42      0.85 o
  -7 -11   3        2.31        4.49      0.88 o
  -6 -11   3        3.82        2.42      0.76 o
  -5 -11   3       21.46       18.80      1.21 o
  -4 -11   3        5.28        5.48      0.75 o
  -3 -11   3       13.69       15.68      0.89 o
  -2 -11   3        0.34        0.75      0.47 o
  -1 -11   3       43.29       41.95      1.25 o
   0 -11   3       20.77       22.05      1.12 o
   1 -11   3        6.18        7.90      0.59 o
   2 -11   3        5.62        2.58      0.68 o
   3 -11   3        0.02        0.31      0.74 o
   4 -11   3        4.60        5.00      0.99 o
 -10 -10   3        0.10       -0.49      1.26 o
  -9 -10   3        6.51        6.80      1.54 o
  -8 -10   3       23.16       32.82      1.72 o
  -7 -10   3       18.79       19.66      1.30 o
  -6 -10   3        1.61        4.11      0.77 o
  -5 -10   3        1.24        0.17      0.60 o
  -4 -10   3        0.10        1.26      0.59 o
  -3 -10   3       30.99       28.77      1.06 o
  -2 -10   3        1.57        0.69      0.44 o
  -1 -10   3       22.71       20.36      0.72 o
   0 -10   3       22.07       23.22      0.74 o
   1 -10   3       32.17       38.74      0.93 o
   2 -10   3        0.20       -0.05      0.32 o
   3 -10   3       17.27       17.39      0.92 o
   4 -10   3       17.72       22.24      0.84 o
   5 -10   3       27.78       31.28      1.17 o
   6 -10   3        0.29        1.05      0.77 o
   7 -10   3        0.39        1.69      1.69 o
 -11  -9   3        1.18        2.25      1.50 o
 -10  -9   3        0.05       -0.93      1.24 o
  -9  -9   3       11.68        9.17      1.62 o
  -8  -9   3        1.40        1.21      0.79 o
  -7  -9   3       30.99       27.63      1.47 o
  -6  -9   3       14.05        9.57      0.96 o
  -5  -9   3        4.11        7.62      0.82 o
  -4  -9   3        8.20       10.21      0.80 o
  -3  -9   3        6.63        7.72      0.59 o
  -2  -9   3       15.31       16.04      0.64 o
  -1  -9   3        0.22        0.21      0.29 o
   0  -9   3        0.54        0.55      0.36 o
   1  -9   3        1.19        1.61      0.33 o
   2  -9   3        2.95        2.49      0.32 o
   3  -9   3        2.33        2.91      0.35 o
   4  -9   3        5.12        4.41      0.40 o
   5  -9   3        1.59        0.53      0.42 o
   6  -9   3        3.33        1.85      0.51 o
   7  -9   3        1.50        1.42      0.56 o
   8  -9   3        0.32        0.34      0.67 o
 -12  -8   3        9.92       10.47      2.00 o
 -11  -8   3       12.46       13.38      1.92 o
 -10  -8   3       13.45       17.76      1.98 o
  -9  -8   3        1.34        0.98      1.07 o
  -8  -8   3      129.53      132.15      3.52 o
  -7  -8   3       72.60       68.89      2.61 o
  -6  -8   3        4.89        7.82      0.86 o
  -5  -8   3       61.45       48.02      1.65 o
  -4  -8   3        9.10        9.74      1.18 o
  -3  -8   3       44.67       41.10      0.99 o
  -2  -8   3        2.44        2.99      0.45 o
  -1  -8   3        1.91        3.05      0.28 o
   0  -8   3        0.06        0.31      0.25 o
   1  -8   3        4.17        2.27      0.28 o
   2  -8   3       34.44       33.07      0.81 o
   3  -8   3        4.25        3.70      0.33 o
   4  -8   3        3.68        3.26      0.48 o
   5  -8   3        0.59        0.05      0.32 o
   6  -8   3       13.55        9.29      0.73 o
   7  -8   3        5.57        6.00      0.62 o
   8  -8   3        0.25        0.57      0.53 o
   9  -8   3        0.67       -0.33      1.07 o
 -12  -7   3        2.83        7.11      1.75 o
 -11  -7   3        7.04        7.28      1.73 o
 -10  -7   3        4.77        5.84      1.47 o
  -9  -7   3       26.96       29.46      2.29 o
  -8  -7   3        0.78        1.10      0.71 o
  -7  -7   3       26.17       27.81      1.40 o
  -6  -7   3       32.99       37.28      2.94 o
  -5  -7   3       20.90       16.67      0.79 o
  -4  -7   3      150.15      137.86      3.82 o
  -3  -7   3       34.75       41.16      0.84 o
  -2  -7   3       45.61       44.06      0.84 o
  -1  -7   3      197.85      182.66      2.35 o
   0  -7   3      447.01      428.14      6.09 o
   1  -7   3       11.06       11.13      0.39 o
   2  -7   3        5.40        4.95      0.28 o
   3  -7   3        4.73        2.53      0.28 o
   4  -7   3       57.31       47.27      0.94 o
   5  -7   3        0.22       -0.29      0.30 o
   6  -7   3        6.95        4.50      0.52 o
   7  -7   3        1.11        1.21      0.47 o
   8  -7   3        0.68        0.88      0.51 o
   9  -7   3        0.22        0.29      0.51 o
  10  -7   3        0.00       -0.51      0.78 o
 -13  -6   3        0.39        2.24      1.49 o
 -12  -6   3        0.91        0.98      1.42 o
 -11  -6   3        2.23       -0.18      1.17 o
 -10  -6   3        0.99        0.33      1.02 o
  -9  -6   3       18.67       17.33      1.72 o
  -8  -6   3       46.23       42.27      2.27 o
  -7  -6   3       27.54       28.82      0.80 o
  -6  -6   3       52.18       51.81      0.90 o
  -5  -6   3        6.37        5.43      0.64 o
  -4  -6   3      398.31      360.11      5.66 o
  -3  -6   3      539.30      527.76      5.74 o
  -2  -6   3      598.94      618.65      6.82 o
  -1  -6   3        1.27        2.08      0.16 o
   0  -6   3      454.99      429.00      5.56 o
   1  -6   3     1117.94     1110.60     14.12 o
   2  -6   3       60.64       52.79      1.00 o
   3  -6   3        0.15        0.16      0.21 o
   4  -6   3       29.16       25.35      0.89 o
   5  -6   3       68.53       59.58      1.12 o
   6  -6   3       15.37       12.27      0.57 o
   7  -6   3        3.69        3.14      0.54 o
   8  -6   3        0.40       -0.45      0.45 o
   9  -6   3        0.45        1.33      0.54 o
  10  -6   3        0.01       -0.57      0.62 o
  11  -6   3        1.37        0.21      0.90 o
 -13  -5   3        8.52        8.85      1.81 o
 -12  -5   3        7.91        5.55      1.70 o
 -11  -5   3        0.63        0.73      1.26 o
 -10  -5   3        7.31        6.24      1.38 o
  -9  -5   3       28.56       30.78      1.50 o
  -8  -5   3        9.49        8.73      0.53 o
  -7  -5   3        1.54        0.96      0.30 o
  -6  -5   3      184.93      181.10      2.08 o
  -5  -5   3       30.04       29.07      0.50 o
  -4  -5   3      126.89      133.04      1.66 o
  -3  -5   3        0.06        0.40      0.19 o
  -2  -5   3      131.57      131.24      1.44 o
  -1  -5   3      231.69      215.39      2.48 o
   0  -5   3       81.99       73.73      1.18 o
   1  -5   3      525.40      514.08      8.28 o
   2  -5   3      133.78      140.61      2.29 o
   3  -5   3       56.94       54.49      0.78 o
   4  -5   3      149.10      143.20      1.98 o
   5  -5   3      479.19      469.07      5.75 o
   6  -5   3       46.78       49.86      1.06 o
   7  -5   3       11.13        9.73      0.66 o
   8  -5   3       17.40       17.64      0.84 o
   9  -5   3        5.46        4.54      0.62 o
  10  -5   3        0.00        0.28      0.63 o
  11  -5   3        0.63       -0.25      0.69 o
 -13  -4   3        2.59        3.01      1.57 o
 -12  -4   3        2.45        1.08      1.35 o
 -11  -4   3       26.10       27.90      2.28 o
 -10  -4   3        5.83        6.06      1.57 o
  -9  -4   3        0.06        0.45      0.52 o
  -8  -4   3       12.49       10.06      0.54 o
  -7  -4   3       40.49       38.56      0.81 o
  -6  -4   3      511.48      493.74      5.01 o
  -5  -4   3       39.67       37.80      0.57 o
  -4  -4   3       22.33       20.73      0.38 o
  -3  -4   3        8.33        8.15      0.33 o
  -2  -4   3      545.44      631.53      6.13 o
  -1  -4   3      493.58      501.17      5.94 o
   0  -4   3      579.61      565.08      7.43 o
   1  -4   3        3.48        6.41      0.88 o
   2  -4   3        2.15        3.61      0.45 o
   3  -4   3       24.45       22.53      0.37 o
   4  -4   3      123.77      123.22      1.36 o
   5  -4   3       41.32       41.17      0.78 o
   6  -4   3      228.15      221.66      3.59 o
   7  -4   3        9.23        8.37      0.52 o
   8  -4   3       25.01       27.32      1.00 o
   9  -4   3       44.56       46.36      1.35 o
  10  -4   3        6.11        5.86      0.96 o
  11  -4   3        0.19       -0.66      0.66 o
  12  -4   3        2.73        3.24      1.06 o
 -13  -3   3        1.20        1.48      1.38 o
 -12  -3   3        6.10        7.83      2.32 o
 -11  -3   3       11.87       13.84      1.22 o
 -10  -3   3       19.40       18.66      1.28 o
  -9  -3   3        1.81        0.39      0.44 o
  -8  -3   3        7.33        8.94      0.64 o
  -7  -3   3       32.04       31.44      0.86 o
  -6  -3   3      223.75      186.59      2.02 o
  -5  -3   3      311.75      331.92      3.03 o
  -4  -3   3        3.35        2.27      0.16 o
  -3  -3   3        8.41        8.05      0.21 o
  -2  -3   3       15.26       16.70      0.46 o
  -1  -3   3      489.01      582.45      5.61 o
   0  -3   3       16.30       20.05      0.40 o
   1  -3   3       17.03       23.35      2.38 o
   2  -3   3      355.52      415.30      5.42 o
   3  -3   3        0.71        0.34      0.12 o
   4  -3   3       68.74       71.28      0.94 o
   5  -3   3      136.46      134.65      2.17 o
   6  -3   3       26.64       31.51      0.71 o
   7  -3   3        1.03        1.81      0.37 o
   8  -3   3       11.54        7.98      0.90 o
   9  -3   3        0.20       -0.31      0.47 o
  10  -3   3        3.62        2.26      1.35 o
  11  -3   3        0.00       -0.09      0.68 o
  12  -3   3        0.38       -0.05      0.91 o
 -13  -2   3        2.04        2.39      1.58 o
 -12  -2   3        7.28        9.45      1.20 o
 -11  -2   3       92.01      102.12      4.33 o
 -10  -2   3       78.27       69.01      2.27 o
  -9  -2   3        0.84       -0.62      0.63 o
  -8  -2   3       26.26       28.27      0.91 o
  -7  -2   3       17.86       24.59      0.60 o
  -6  -2   3      583.15      542.15      5.65 o
  -5  -2   3       25.08       21.79      0.39 o
  -4  -2   3        0.36        0.13      0.13 o
  -3  -2   3      102.98       85.22      0.88 o
  -2  -2   3      156.59      162.27      1.47 o
  -1  -2   3      122.90      148.43      1.43 o
   0  -2   3      449.97      567.28      7.32 o
   1  -2   3       30.89       38.22      1.19 o
   2  -2   3       36.58       53.54      0.94 o
   3  -2   3      505.94      605.74      5.54 o
   4  -2   3        6.25        7.40      0.24 o
   5  -2   3       60.65       65.49      0.82 o
   6  -2   3       19.15       24.30      0.56 o
   7  -2   3       81.21       92.19      1.30 o
   8  -2   3       13.76       11.17      0.66 o
   9  -2   3        0.27       -0.73      0.73 o
  10  -2   3        5.11        8.64      0.83 o
  11  -2   3        0.49        1.63      0.73 o
  12  -2   3        1.45        1.78      0.98 o
  13  -2   3        2.84        2.90      1.35 o
 -13  -1   3        0.51        1.47      1.37 o
 -12  -1   3        3.48        3.75      0.99 o
 -11  -1   3        8.18        8.16      1.02 o
 -10  -1   3        6.78        2.62      0.76 o
  -9  -1   3        8.25        2.94      0.70 o
  -8  -1   3      103.73      102.70      1.70 o
  -7  -1   3       64.09       64.97      0.95 o
  -6  -1   3        3.83        2.56      0.23 o
  -5  -1   3        0.81        3.31      0.19 o
  -4  -1   3      593.85      635.00      5.51 o
  -3  -1   3      474.72      411.03      3.39 o
  -2  -1   3      752.00      746.28      6.35 o
  -1  -1   3      643.08      640.51      5.80 o
   0  -1   3      155.51      175.80      2.35 o
   1  -1   3     1684.10     1878.00     23.82 o
   2  -1   3     2367.88     2534.72     38.32 o
   3  -1   3       88.87       72.80      0.73 o
   4  -1   3      131.26      110.44      1.18 o
   5  -1   3      197.14      198.22      2.01 o
   6  -1   3        2.72        2.04      0.23 o
   7  -1   3       58.33       46.83      0.90 o
   8  -1   3        7.38        8.12      0.58 o
   9  -1   3       67.03       64.67      1.78 o
  10  -1   3        0.37        1.20      0.66 o
  11  -1   3        0.57        0.00      0.66 o
  12  -1   3        2.66        2.42      0.98 o
  13  -1   3       10.64       13.82      1.42 o
 -13   0   3        0.78       -0.64      1.19 o
 -12   0   3       40.01       49.96      2.15 o
 -11   0   3        1.40       -0.71      0.71 o
 -10   0   3        0.16       -0.66      0.66 o
  -9   0   3        0.84       -0.55      0.55 o
  -8   0   3       69.48       63.61      1.37 o
  -7   0   3       56.73       48.41      0.78 o
  -6   0   3        8.99        5.80      0.29 o
  -5   0   3       14.53       11.49      0.40 o
  -4   0   3      546.42      540.75      4.97 o
  -3   0   3      312.20      333.51      2.96 o
  -2   0   3       26.36       34.83      0.42 o
  -1   0   3      772.13      878.29      6.71 o
   0   0   3     3028.65     3136.54     30.27 o
   1   0   3       33.89       56.17      0.59 o
   2   0   3      280.98      262.87      2.45 o
   3   0   3      107.06      130.65      1.29 o
   4   0   3      498.95      585.90      4.81 o
   5   0   3      167.02      134.26      1.32 o
   6   0   3      166.79      161.66      1.98 o
   7   0   3        8.33        5.60      0.27 o
   8   0   3      185.27      187.68      2.17 o
   9   0   3       25.72       21.01      0.68 o
  10   0   3        0.35       -0.55      0.55 o
  11   0   3        2.82        3.07      0.77 o
  12   0   3        5.56        5.09      1.08 o
  13   0   3        7.22        6.61      1.24 o
 -13   1   3        0.02        1.94      1.43 o
 -12   1   3        8.52        8.71      1.58 o
 -11   1   3        9.12        7.69      1.05 o
 -10   1   3        7.54        4.51      0.82 o
  -9   1   3       25.64       29.12      1.70 o
  -8   1   3        1.53        0.34      0.27 o
  -7   1   3       21.98       11.51      0.37 o
  -6   1   3       92.25      101.18      1.23 o
  -5   1   3       28.00       26.28      0.51 o
  -4   1   3       96.73       82.93      0.87 o
  -3   1   3       11.37       29.34      0.43 o
  -2   1   3       10.37       10.58      0.30 o
  -1   1   3        8.00       11.25      0.18 o
   0   1   3     2589.01     2706.22     19.15 o
   1   1   3      468.04      423.35      3.14 o
   2   1   3      118.53      104.12      0.92 o
   3   1   3       23.81       22.87      0.30 o
   4   1   3      548.27      596.63      4.89 o
   5   1   3       10.54       13.84      0.31 o
   6   1   3        6.75        4.77      0.26 o
   7   1   3       13.92       10.45      0.35 o
   8   1   3       44.52       40.26      0.77 o
   9   1   3       16.91       17.33      0.64 o
  10   1   3        4.27        2.81      0.56 o
  11   1   3        2.07        2.66      1.01 o
  12   1   3        4.82        3.34      2.20 o
  13   1   3        2.85        2.31      1.10 o
  14   1   3        0.01       -0.29      1.61 o
 -13   2   3        0.28       -0.60      1.25 o
 -12   2   3        0.11       -1.25      1.26 o
 -11   2   3        2.08        0.23      1.18 o
 -10   2   3        1.07        1.67      0.77 o
  -9   2   3       29.57       28.26      1.48 o
  -8   2   3        8.70        9.11      0.48 o
  -7   2   3        5.52        3.21      0.28 o
  -6   2   3       34.28       30.34      0.74 o
  -5   2   3      942.09     1039.83      8.94 o
  -4   2   3      380.34      430.25      3.61 o
  -3   2   3      147.89      173.74      2.07 o
  -2   2   3     1332.38     1468.87     11.79 o
  -1   2   3     3964.46     4117.34     39.43 o
   0   2   3       91.14       97.59      0.93 o
   1   2   3     5629.50     5697.42     47.22 o
   2   2   3     2527.46     2717.89     21.94 o
   3   2   3       20.01       33.75      0.43 o
   4   2   3     1141.43     1100.16      8.90 o
   5   2   3     1087.39     1090.20      9.22 o
   6   2   3        0.36        2.36      0.19 o
   7   2   3      126.06      123.76      1.28 o
   8   2   3       15.25       15.49      0.60 o
   9   2   3        4.82        2.69      0.45 o
  10   2   3        3.15        2.94      0.55 o
  11   2   3        2.75        4.56      1.29 o
  12   2   3        0.06       -0.97      1.05 o
  13   2   3        1.42        0.95      1.04 o
  14   2   3        0.79        1.06      1.14 o
 -13   3   3        1.88        2.17      1.44 o
 -12   3   3        1.26        0.31      1.26 o
 -11   3   3        9.12       10.58      1.61 o
 -10   3   3       13.04       12.29      1.60 o
  -9   3   3       52.54       57.94      1.61 o
  -8   3   3        0.16       -0.26      0.26 o
  -7   3   3        0.39       -0.12      0.22 o
  -6   3   3       34.54       27.27      0.53 o
  -5   3   3      247.77      239.55      2.28 o
  -4   3   3       39.77       34.25      0.50 o
  -3   3   3      660.78      658.16      6.03 o
  -2   3   3      709.93      790.44      8.47 o
  -1   3   3      279.98      323.49      2.85 o
   0   3   3       19.56       21.40      0.31 o
   1   3   3      751.81      777.88      6.74 o
   2   3   3     1621.33     1703.02     14.34 o
   3   3   3     2243.60     2385.59     20.05 o
   4   3   3      157.75      217.74      2.29 o
   5   3   3      136.48      142.86      1.51 o
   6   3   3       41.59       41.95      0.62 o
   7   3   3      272.55      260.94      2.50 o
   8   3   3       67.50       62.13      1.08 o
   9   3   3       20.65       18.62      0.70 o
  10   3   3       14.65       17.75      0.96 o
  11   3   3        4.10        5.96      1.30 o
  12   3   3       45.76       49.95      3.05 o
  13   3   3        0.30       -0.55      1.16 o
  14   3   3        0.89        0.60      1.06 o
 -12   4   3        1.04        1.62      1.35 o
 -11   4   3        9.26       11.33      1.68 o
 -10   4   3        0.43       -0.15      1.11 o
  -9   4   3       16.09       14.65      0.73 o
  -8   4   3        0.01        0.28      0.27 o
  -7   4   3       91.38       87.69      1.24 o
  -6   4   3       20.22       16.05      0.43 o
  -5   4   3       24.58       27.87      0.48 o
  -4   4   3       20.94       26.11      0.53 o
  -3   4   3       54.66       45.13      0.55 o
  -2   4   3       84.74       71.06      0.73 o
  -1   4   3       36.78       65.83      0.76 o
   0   4   3      286.67      304.77      2.87 o
   1   4   3      585.47      725.27      5.90 o
   2   4   3      139.64      166.22      1.49 o
   3   4   3      337.50      365.66      2.95 o
   4   4   3       25.44       21.98      0.38 o
   5   4   3      369.39      376.58      3.41 o
   6   4   3      397.03      376.91      3.27 o
   7   4   3       25.98       25.02      0.52 o
   8   4   3       17.85       13.62      0.53 o
   9   4   3       70.06       68.43      1.49 o
  10   4   3       54.41       58.11      1.62 o
  11   4   3       17.62       19.54      1.30 o
  12   4   3        3.51        6.15      1.41 o
  13   4   3        0.08       -1.17      1.17 o
  14   4   3        0.00        0.39      1.41 o
 -12   5   3        0.88        1.61      1.38 o
 -11   5   3        0.05        1.69      1.30 o
 -10   5   3        2.71        1.75      1.24 o
  -9   5   3       15.11       21.16      1.31 o
  -8   5   3        0.54        2.02      0.34 o
  -7   5   3        6.81        3.37      0.33 o
  -6   5   3      112.55      109.88      1.27 o
  -5   5   3       99.31       99.96      1.08 o
  -4   5   3       65.97       66.20      0.73 o
  -3   5   3      208.92      187.42      1.70 o
  -2   5   3      450.33      498.09      4.36 o
  -1   5   3        1.49        2.01      0.14 o
   0   5   3      192.53      197.85      1.83 o
   1   5   3      228.34      222.49      2.04 o
   2   5   3      103.61      102.04      1.11 o
   3   5   3       84.26      109.73      1.20 o
   4   5   3        0.05        2.92      0.21 o
   5   5   3        1.43        1.55      0.22 o
   6   5   3       19.27       21.74      0.51 o
   7   5   3        2.73        2.84      0.29 o
   8   5   3       45.36       45.01      1.01 o
   9   5   3       10.19        9.59      0.71 o
  10   5   3       28.29       30.38      1.73 o
  11   5   3       37.09       36.99      1.75 o
  12   5   3        7.54        9.01      1.09 o
  13   5   3        4.47        2.92      1.38 o
  14   5   3        0.76       -0.30      1.41 o
 -12   6   3        0.67       -0.01      1.29 o
 -11   6   3        0.19       -1.02      1.02 o
 -10   6   3        0.56        0.43      1.14 o
  -9   6   3        6.10        6.79      0.79 o
  -8   6   3       15.67       16.95      0.94 o
  -7   6   3        9.76        9.82      0.45 o
  -6   6   3        0.72        0.78      0.36 o
  -5   6   3       77.60       86.35      1.11 o
  -4   6   3      251.10      235.92      2.04 o
  -3   6   3       50.84       46.26      0.62 o
  -2   6   3        1.92        3.54      0.21 o
  -1   6   3      191.73      261.71      2.39 o
   0   6   3      190.97      162.18      1.56 o
   1   6   3      271.15      238.10      2.08 o
   2   6   3      203.67      244.94      2.27 o
   3   6   3      122.57      137.98      1.39 o
   4   6   3        7.26        5.41      0.34 o
   5   6   3       28.53       33.68      0.63 o
   6   6   3        5.59        8.87      0.35 o
   7   6   3      132.38      112.24      1.40 o
   8   6   3        0.61        0.32      0.40 o
   9   6   3       12.47        9.82      1.24 o
  10   6   3        1.88        1.15      0.78 o
  11   6   3       33.37       33.92      1.69 o
  12   6   3        9.14        7.89      1.10 o
  13   6   3        0.23       -0.52      1.19 o
  14   6   3       10.32        9.95      1.97 o
 -11   7   3        1.11        1.31      1.37 o
 -10   7   3        0.41        0.82      1.16 o
  -9   7   3        1.65        2.22      0.69 o
  -8   7   3        2.64        1.79      0.63 o
  -7   7   3       26.54       27.38      1.18 o
  -6   7   3       10.77       10.07      0.55 o
  -5   7   3        5.32        5.30      0.30 o
  -4   7   3       82.87       91.98      0.96 o
  -3   7   3       40.15       41.64      0.58 o
  -2   7   3      111.91      103.61      1.17 o
  -1   7   3      362.03      322.69      3.09 o
   0   7   3      496.78      468.22      4.12 o
   1   7   3      267.82      300.55      2.74 o
   2   7   3        0.01        0.57      0.13 o
   3   7   3       64.13       49.81      0.67 o
   4   7   3      285.79      291.94      2.74 o
   5   7   3      123.61      112.94      1.36 o
   6   7   3      379.21      355.30      3.51 o
   7   7   3       16.77       12.65      0.51 o
   8   7   3      174.41      172.21      3.22 o
   9   7   3       11.05        9.85      0.96 o
  10   7   3       12.72       13.72      1.15 o
  11   7   3        0.07       -0.35      0.72 o
  12   7   3       11.68       11.45      1.21 o
  13   7   3        2.49        1.60      0.94 o
 -11   8   3        0.17        0.11      1.16 o
 -10   8   3        4.77        6.53      1.38 o
  -9   8   3        4.89        3.84      1.50 o
  -8   8   3        4.54        2.67      0.70 o
  -7   8   3        0.01        0.02      0.56 o
  -6   8   3      136.69      129.59      2.74 o
  -5   8   3       62.50       50.65      1.12 o
  -4   8   3       37.88       32.55      0.62 o
  -3   8   3       21.04       18.90      0.34 o
  -2   8   3       79.85       78.89      0.91 o
  -1   8   3      259.87      260.18      2.44 o
   0   8   3      167.44      157.29      1.64 o
   1   8   3       17.98       14.43      0.36 o
   2   8   3        0.66        0.80      0.20 o
   3   8   3      443.64      417.03      3.99 o
   4   8   3      144.21      152.27      1.83 o
   5   8   3       13.07       14.11      0.48 o
   6   8   3      190.23      188.84      2.20 o
   7   8   3        9.73       11.59      0.56 o
   8   8   3        8.62        9.47      0.78 o
   9   8   3        4.87        4.99      0.86 o
  10   8   3       45.27       44.39      1.85 o
  11   8   3        9.55        9.99      1.12 o
  12   8   3       13.49       15.89      1.36 o
  13   8   3        5.97        6.82      1.20 o
 -10   9   3        0.06       -0.10      1.12 o
  -9   9   3        0.80       -0.06      0.81 o
  -8   9   3        2.00        2.73      0.73 o
  -7   9   3       11.60       13.01      0.95 o
  -6   9   3        2.27        1.50      0.57 o
  -5   9   3        8.55        5.60      0.57 o
  -4   9   3       16.41       12.15      0.74 o
  -3   9   3        2.41        1.95      0.36 o
  -2   9   3       20.95       15.07      0.59 o
  -1   9   3       79.72       79.87      1.40 o
   0   9   3       22.70       25.87      0.44 o
   1   9   3       14.95       10.85      0.31 o
   2   9   3      223.11      225.30      2.08 o
   3   9   3        6.47        7.33      0.30 o
   4   9   3       44.41       48.10      0.75 o
   5   9   3       72.04       80.34      1.15 o
   6   9   3      161.80      154.51      2.03 o
   7   9   3       77.88       76.03      1.60 o
   8   9   3       37.45       39.04      1.32 o
   9   9   3       18.17       17.24      1.70 o
  10   9   3        3.91        5.33      1.04 o
  11   9   3        7.28        6.79      1.05 o
  12   9   3        0.71        0.44      1.26 o
  13   9   3        0.19       -1.16      1.16 o
  -9  10   3        0.84        0.99      1.18 o
  -8  10   3        0.07       -0.64      0.64 o
  -7  10   3        4.04        3.02      0.72 o
  -6  10   3        3.95        7.66      0.81 o
  -5  10   3        4.26        3.25      0.65 o
  -4  10   3        0.19        0.72      0.52 o
  -3  10   3        0.62       -0.33      0.45 o
  -2  10   3       28.17       28.22      1.07 o
  -1  10   3       20.07       16.17      0.63 o
   0  10   3        0.09       -0.30      0.30 o
   1  10   3       32.88       25.16      0.76 o
   2  10   3      346.08      355.05      3.57 o
   3  10   3      111.19      124.25      2.22 o
   4  10   3        0.20       -0.20      0.22 o
   5  10   3       25.24       25.48      0.66 o
   6  10   3       64.45       71.54      1.20 o
   7  10   3      136.49      132.93      2.35 o
   8  10   3        1.01        1.43      0.65 o
   9  10   3       10.85       11.83      1.55 o
  10  10   3       21.49       24.66      2.20 o
  11  10   3       36.54       35.22      2.69 o
  12  10   3       15.53       18.73      2.18 o
  -8  11   3        0.38       -0.14      0.83 o
  -7  11   3        0.73        0.75      0.70 o
  -6  11   3        2.43        2.18      0.92 o
  -5  11   3       10.63        9.63      0.85 o
  -4  11   3       13.82       16.99      1.00 o
  -3  11   3      101.27      105.09      2.41 o
  -2  11   3       91.29       90.48      2.14 o
  -1  11   3       53.73       48.60      1.46 o
   0  11   3       14.34       13.85      0.82 o
   1  11   3       31.75       22.31      1.03 o
   2  11   3      292.62      264.42      3.59 o
   3  11   3       51.60       44.43      1.36 o
   4  11   3       48.58       48.92      1.37 o
   5  11   3       86.52       98.09      2.14 o
   6  11   3        5.68        3.16      0.63 o
   7  11   3       21.08       23.62      1.05 o
   8  11   3        2.42        3.00      1.13 o
   9  11   3       32.88       30.78      2.41 o
  10  11   3       38.99       38.55      2.75 o
  11  11   3       17.35       18.06      2.17 o
  12  11   3        3.00        0.67      1.29 o
  -7  12   3        0.84       -0.17      0.82 o
  -6  12   3       12.39       13.25      1.20 o
  -5  12   3       20.11       23.17      1.25 o
  -4  12   3        4.52        2.66      0.69 o
  -3  12   3        2.56        1.93      0.66 o
  -2  12   3        4.20        4.18      0.65 o
  -1  12   3        6.33        7.10      0.75 o
   0  12   3       21.86       24.43      1.55 o
   1  12   3       15.69       14.95      0.75 o
   2  12   3       69.42       60.07      2.08 o
   3  12   3        6.99        7.10      0.70 o
   4  12   3       28.26       28.94      1.23 o
   5  12   3       27.88       22.85      1.13 o
   6  12   3       34.08       29.84      1.69 o
   7  12   3       44.50       39.08      2.50 o
   8  12   3        0.80       -0.62      1.05 o
   9  12   3       10.99        8.70      1.67 o
  10  12   3        2.13        1.30      1.44 o
  11  12   3        0.00       -0.39      1.13 o
  -6  13   3        0.22        1.65      1.05 o
  -5  13   3       35.21       39.24      1.85 o
  -4  13   3       37.48       41.75      1.64 o
  -3  13   3        0.15        0.28      0.65 o
  -2  13   3        2.01        3.60      0.71 o
  -1  13   3       12.84       18.19      1.03 o
   0  13   3       53.07       54.87      1.69 o
   1  13   3       10.42        8.43      0.67 o
   2  13   3       32.35       27.81      1.22 o
   3  13   3       13.20       11.17      1.54 o
   4  13   3        0.03       -0.06      0.62 o
   5  13   3       78.58       74.47      2.48 o
   6  13   3        7.81        7.58      1.11 o
   7  13   3       12.29       11.78      1.64 o
   8  13   3        2.53        3.32      1.44 o
   9  13   3        2.19        2.67      1.49 o
  10  13   3        5.96        4.18      1.56 o
  -5  14   3        0.00       -1.01      1.01 o
  -4  14   3       30.41       30.20      1.61 o
  -3  14   3        9.37        9.21      1.06 o
  -2  14   3        1.12        2.78      0.72 o
  -1  14   3       12.96       16.01      1.05 o
   0  14   3       43.03       40.23      2.06 o
   1  14   3        7.22        5.16      0.67 o
   2  14   3       18.82       23.35      1.41 o
   3  14   3       22.81       25.43      1.26 o
   4  14   3        0.02       -0.59      0.59 o
   5  14   3        0.23        0.15      1.21 o
   6  14   3        0.47       -0.99      0.99 o
   7  14   3        1.23        0.97      1.25 o
   8  14   3        3.74        4.53      1.54 o
   9  14   3        0.47        0.48      1.26 o
  -3  15   3        4.34        2.18      1.13 o
  -2  15   3        0.19        0.52      0.73 o
  -1  15   3        2.92        2.44      0.82 o
   0  15   3        3.91        2.85      0.68 o
   1  15   3       27.49       22.84      1.95 o
   2  15   3        0.29       -0.23      0.74 o
   3  15   3       31.95       39.14      2.43 o
   4  15   3       72.74       79.56      2.67 o
   5  15   3        1.14        1.02      0.86 o
   6  15   3        3.06        2.35      1.32 o
   7  15   3       10.11       13.61      1.87 o
   8  15   3       13.19       16.12      2.08 o
   0  16   3        0.61       -0.06      1.00 o
   1  16   3        0.28        0.50      0.99 o
   2  16   3        8.69        7.74      1.09 o
   3  16   3       25.69       28.94      2.75 o
   4  16   3        1.07        0.44      0.85 o
   5  16   3        0.00       -1.01      1.01 o
  -4 -13   4        0.13       -0.12      0.73 o
  -7 -12   4        0.03       -0.21      0.97 o
  -6 -12   4        3.77        5.16      1.22 o
  -5 -12   4        2.14        0.45      0.68 o
  -4 -12   4        0.56       -0.55      0.55 o
  -3 -12   4        3.83        3.09      1.15 o
  -2 -12   4        4.30        5.21      1.02 o
  -1 -12   4        0.64        1.09      0.68 o
   0 -12   4        0.56        0.73      0.75 o
  -8 -11   4        4.94        8.28      1.09 o
  -7 -11   4        1.05        0.46      1.02 o
  -6 -11   4        2.81        5.69      1.44 o
  -5 -11   4        0.01        0.11      0.63 o
  -4 -11   4        0.00       -0.13      1.10 o
  -3 -11   4        0.01       -0.50      0.50 o
  -2 -11   4        6.42        9.60      0.78 o
  -1 -11   4        0.74        1.40      0.44 o
   0 -11   4        2.96        2.64      0.67 o
   1 -11   4        0.06        0.00      0.53 o
   2 -11   4        0.16       -0.13      0.58 o
   3 -11   4        1.11        0.88      0.70 o
 -10 -10   4        3.59        2.93      1.51 o
  -9 -10   4        3.18        2.80      1.38 o
  -8 -10   4        0.93        1.96      1.07 o
  -7 -10   4        0.00       -0.78      0.78 o
  -6 -10   4       20.87       21.31      2.10 o
  -5 -10   4        8.27        5.83      0.81 o
  -4 -10   4       33.67       35.29      1.40 o
  -3 -10   4        2.23        4.20      0.80 o
  -2 -10   4        2.98        0.68      0.44 o
  -1 -10   4        3.88        6.40      0.47 o
   0 -10   4        2.17        2.29      0.36 o
   1 -10   4        9.09       12.64      0.69 o
   2 -10   4       16.94       21.75      1.02 o
   3 -10   4       15.37       18.29      1.12 o
   4 -10   4        4.77        3.65      1.13 o
   5 -10   4        0.02       -0.39      0.62 o
   6 -10   4        1.18        3.92      1.78 o
 -10  -9   4        0.01        1.80      1.36 o
  -9  -9   4       11.41        9.40      1.62 o
  -8  -9   4       10.63       12.14      1.15 o
  -7  -9   4        2.99        2.94      0.80 o
  -6  -9   4       18.65       15.00      1.10 o
  -5  -9   4        5.02        3.99      0.72 o
  -4  -9   4        9.57       12.20      0.86 o
  -3  -9   4        3.23        6.02      1.00 o
  -2  -9   4        5.43        3.22      0.39 o
  -1  -9   4       22.76       24.38      0.73 o
   0  -9   4        1.68        2.04      0.32 o
   1  -9   4        0.61       -0.14      0.25 o
   2  -9   4        8.93        7.14      0.49 o
   3  -9   4        2.71        2.73      0.42 o
   4  -9   4        1.72        1.31      0.42 o
   5  -9   4        1.14       -0.17      0.55 o
   6  -9   4        1.58        1.76      0.74 o
   7  -9   4        0.78        1.74      1.63 o
   8  -9   4        0.04       -0.08      1.58 o
 -11  -8   4        2.60        5.15      1.64 o
 -10  -8   4       30.18       36.93      2.74 o
  -9  -8   4       26.62       24.76      2.20 o
  -8  -8   4        9.41        9.93      1.07 o
  -7  -8   4       30.96       34.57      1.60 o
  -6  -8   4        4.14        6.71      0.98 o
  -5  -8   4        5.68        6.36      0.77 o
  -4  -8   4        0.04        0.19      0.47 o
  -3  -8   4        3.48        1.23      0.39 o
  -2  -8   4        0.01       -0.31      0.31 o
  -1  -8   4        0.29       -0.25      0.25 o
   0  -8   4        1.30        2.27      0.28 o
   1  -8   4        0.14       -0.16      0.31 o
   2  -8   4        6.13        6.54      0.32 o
   3  -8   4        0.01        0.32      0.41 o
   4  -8   4        0.85        1.60      0.31 o
   5  -8   4        0.31       -0.30      0.30 o
   6  -8   4        0.00        0.54      0.40 o
   7  -8   4        0.14        0.74      0.47 o
   8  -8   4        7.32        8.31      0.95 o
   9  -8   4        0.00        0.11      0.91 o
 -12  -7   4        0.58        0.86      1.55 o
 -11  -7   4        0.36        2.06      1.52 o
 -10  -7   4        0.89        1.04      1.24 o
  -9  -7   4        0.03       -0.61      0.77 o
  -8  -7   4       11.15       10.38      1.63 o
  -7  -7   4        1.08        2.44      0.73 o
  -6  -7   4       51.92       54.37      1.84 o
  -5  -7   4       11.66       12.89      0.89 o
  -4  -7   4        0.03       -0.19      0.31 o
  -3  -7   4      114.98      110.75      2.09 o
  -2  -7   4       70.97       73.60      1.33 o
  -1  -7   4        2.98        3.22      0.30 o
   0  -7   4        7.07        4.85      0.28 o
   1  -7   4       47.87       42.30      1.11 o
   2  -7   4        9.45        9.47      1.04 o
   3  -7   4       40.70       34.31      0.89 o
   4  -7   4        9.30        9.21      0.44 o
   5  -7   4        2.86        4.61      0.43 o
   6  -7   4        0.88        1.88      0.55 o
   7  -7   4        1.56        2.92      0.52 o
   8  -7   4        0.13        0.30      0.50 o
   9  -7   4        3.86        3.66      0.68 o
 -12  -6   4        8.92        9.52      1.83 o
 -11  -6   4       16.51       16.24      2.06 o
 -10  -6   4        1.58        2.37      1.19 o
  -9  -6   4        4.19        4.48      1.24 o
  -8  -6   4       78.15       84.55      2.60 o
  -7  -6   4        9.54       13.02      1.02 o
  -6  -6   4       69.84       76.60      1.82 o
  -5  -6   4       31.14       31.61      1.03 o
  -4  -6   4       44.04       36.90      0.92 o
  -3  -6   4       37.13       39.70      1.02 o
  -2  -6   4      390.34      406.49      5.53 o
  -1  -6   4      437.83      438.79      5.82 o
   0  -6   4      207.38      210.64      7.39 o
   1  -6   4       68.96       69.86      1.16 o
   2  -6   4      166.17      156.49      2.80 o
   3  -6   4       64.82       60.07      0.95 o
   4  -6   4       40.73       40.34      0.80 o
   5  -6   4        3.95        5.27      0.38 o
   6  -6   4        3.36        1.86      0.37 o
   7  -6   4        8.55        8.68      0.71 o
   8  -6   4        3.05        3.49      0.58 o
   9  -6   4        0.61        0.89      0.54 o
  10  -6   4        0.11       -0.60      0.60 o
 -13  -5   4        0.73       -0.58      1.43 o
 -12  -5   4        5.94        2.95      1.47 o
 -11  -5   4        5.17        3.85      1.48 o
 -10  -5   4        4.32        2.66      1.24 o
  -9  -5   4       32.85       34.22      2.31 o
  -8  -5   4       64.55       62.55      1.62 o
  -7  -5   4        3.14        3.89      0.39 o
  -6  -5   4       71.53       59.88      1.46 o
  -5  -5   4      310.83      312.31      4.03 o
  -4  -5   4      340.47      352.36      5.17 o
  -3  -5   4       41.56       56.38      1.17 o
  -2  -5   4        6.10        5.27      0.28 o
  -1  -5   4       73.36       68.21      0.98 o
   0  -5   4      138.59      132.27      2.15 o
   1  -5   4        2.66        1.08      1.26 o
   2  -5   4      525.27      532.23     10.79 o
   3  -5   4       63.56       68.76      1.50 o
   4  -5   4       25.91       33.60      0.70 o
   5  -5   4       25.83       21.00      0.68 o
   6  -5   4       44.60       41.18      1.39 o
   7  -5   4       27.37       27.89      0.99 o
   8  -5   4        4.72        5.50      0.60 o
   9  -5   4        0.52       -0.16      0.57 o
  10  -5   4        0.54        1.17      0.66 o
  11  -5   4        1.45        0.65      0.89 o
 -13  -4   4        2.38        2.50      1.58 o
 -12  -4   4        1.34        0.49      1.39 o
 -11  -4   4        0.69        0.35      1.19 o
 -10  -4   4       19.07       16.23      1.85 o
  -9  -4   4       23.63       22.70      2.75 o
  -8  -4   4       48.76       49.65      1.08 o
  -7  -4   4       17.68       14.53      0.56 o
  -6  -4   4       42.70       48.69      0.81 o
  -5  -4   4      246.58      238.94      2.39 o
  -4  -4   4      139.63      146.69      1.90 o
  -3  -4   4      143.60      161.22      1.87 o
  -2  -4   4       21.30       21.83      0.42 o
  -1  -4   4       19.35       19.80      0.32 o
   0  -4   4      200.02      213.52      2.92 o
   1  -4   4        1.51        3.16      0.61 o
   2  -4   4       10.71       11.60      0.86 o
   3  -4   4        0.68       -0.09      0.77 o
   4  -4   4       37.97       39.99      0.76 o
   5  -4   4       34.99       35.96      0.80 o
   6  -4   4        2.39        2.48      0.37 o
   7  -4   4        7.15        9.30      0.61 o
   8  -4   4        9.39        9.86      0.68 o
   9  -4   4        0.02        0.11      0.57 o
  10  -4   4        0.54        0.23      0.61 o
  11  -4   4        0.55        0.11      0.69 o
 -13  -3   4        4.26        5.48      1.58 o
 -12  -3   4        3.41        2.53      1.47 o
 -11  -3   4        3.56        6.28      1.61 o
 -10  -3   4        9.36       11.44      1.08 o
  -9  -3   4       10.36        8.48      0.86 o
  -8  -3   4        0.01       -0.30      0.30 o
  -7  -3   4        2.75        0.88      0.32 o
  -6  -3   4       47.27       47.78      0.82 o
  -5  -3   4        6.56        6.79      0.29 o
  -4  -3   4      372.41      354.03      3.35 o
  -3  -3   4      105.59      117.65      1.52 o
  -2  -3   4      183.42      198.99      2.03 o
  -1  -3   4       38.03       20.46      0.40 o
   0  -3   4      517.49      545.20     10.76 o
   1  -3   4      139.83      121.33      2.93 o
   2  -3   4       36.71       44.60      1.52 o
   3  -3   4       52.07       49.57      0.97 o
   4  -3   4       80.76       75.51      0.88 o
   5  -3   4       14.23       16.82      0.56 o
   6  -3   4        9.72       11.24      0.46 o
   7  -3   4       25.77       25.47      0.79 o
   8  -3   4        8.55       10.10      0.74 o
   9  -3   4       29.95       32.09      1.98 o
  10  -3   4        4.88        4.99      0.75 o
  11  -3   4        0.02       -0.04      0.67 o
  12  -3   4        3.30        2.55      1.01 o
 -13  -2   4        1.13        0.12      1.39 o
 -12  -2   4        0.03       -0.91      1.68 o
 -11  -2   4        0.09        0.32      0.85 o
 -10  -2   4       25.67       27.75      1.53 o
  -9  -2   4        0.34        0.92      0.47 o
  -8  -2   4        0.13       -0.12      0.36 o
  -7  -2   4       64.56       62.54      1.09 o
  -6  -2   4      434.42      413.71      4.00 o
  -5  -2   4        2.41        3.51      0.21 o
  -4  -2   4       20.32       13.95      0.33 o
  -3  -2   4       24.76       24.73      0.36 o
  -2  -2   4       14.90        7.27      0.25 o
  -1  -2   4      254.12      244.27      2.44 o
   0  -2   4       33.13       28.59      0.60 o
   1  -2   4      739.45      897.41     29.42 o
   2  -2   4       36.89       28.56      0.55 o
   3  -2   4        1.66        6.52      0.19 o
   4  -2   4      243.65      234.91      2.29 o
   5  -2   4       17.09       11.98      0.38 o
   6  -2   4        5.95       10.33      0.42 o
   7  -2   4        1.19        0.91      0.33 o
   8  -2   4       72.56       68.75      2.28 o
   9  -2   4        5.36        4.58      0.68 o
  10  -2   4        3.54        4.42      0.76 o
  11  -2   4        5.25        4.62      0.84 o
  12  -2   4        0.08       -0.13      0.85 o
 -13  -1   4        0.27        2.26      0.99 o
 -12  -1   4        4.39        3.60      0.99 o
 -11  -1   4        0.04       -0.41      0.79 o
 -10  -1   4        1.01        1.78      0.73 o
  -9  -1   4        3.40        4.37      0.75 o
  -8  -1   4       36.70       34.47      1.01 o
  -7  -1   4       19.35       16.24      0.52 o
  -6  -1   4        0.70        0.71      0.18 o
  -5  -1   4       86.14       83.92      0.97 o
  -4  -1   4        3.47        2.57      0.17 o
  -3  -1   4      158.24      205.59      1.89 o
  -2  -1   4        0.24        1.57      0.10 o
  -1  -1   4       48.32       48.75      0.84 o
   0  -1   4     1670.67     1981.52     24.27 o
   1  -1   4      505.95      562.44      9.62 o
   2  -1   4       43.16       29.63      1.27 o
   3  -1   4        1.85        9.70      0.31 o
   4  -1   4      214.89      249.89      2.56 o
   5  -1   4       35.00       37.06      0.59 o
   6  -1   4      211.66      218.16      3.04 o
   7  -1   4       47.66       45.38      0.90 o
   8  -1   4        2.26        3.26      0.58 o
   9  -1   4        0.96       -0.10      0.54 o
  10  -1   4       36.92       41.67      1.51 o
  11  -1   4        9.26       11.37      1.01 o
  12  -1   4       10.42        9.56      1.25 o
  13  -1   4        0.06       -0.83      0.83 o
 -13   0   4       15.20       21.72      2.38 o
 -12   0   4        1.10        0.35      0.90 o
 -11   0   4       12.94       10.97      1.11 o
 -10   0   4        3.92        4.82      0.88 o
  -9   0   4       83.71       81.36      3.10 o
  -8   0   4        1.14        0.82      0.51 o
  -7   0   4      111.85       81.41      1.19 o
  -6   0   4        0.01       -0.14      0.14 o
  -5   0   4       60.05       43.72      0.67 o
  -4   0   4      440.27      416.03      3.50 o
  -3   0   4      653.70      625.71      5.40 o
  -2   0   4       55.78       45.98      0.53 o
  -1   0   4       11.04       10.77      0.20 o
   0   0   4     1214.52     1296.58     12.39 o
   1   0   4        0.02        0.39      0.11 o
   2   0   4      102.73      106.81      1.05 o
   3   0   4        0.54        0.86      0.11 o
   4   0   4      366.95      412.96      4.49 o
   5   0   4        5.88        6.84      0.28 o
   6   0   4       10.01       10.17      0.36 o
   7   0   4        7.72        8.25      0.42 o
   8   0   4       45.30       51.63      1.28 o
   9   0   4        1.48        0.38      0.55 o
  10   0   4       10.06       14.41      0.97 o
  11   0   4        2.34        2.18      0.70 o
  12   0   4        0.98        0.83      0.91 o
  13   0   4        0.50        0.27      0.99 o
 -13   1   4        4.10        3.62      1.57 o
 -12   1   4        0.99       -1.21      1.23 o
 -11   1   4        5.47        7.69      1.10 o
 -10   1   4       37.35       43.60      1.80 o
  -9   1   4      141.34      138.63      3.39 o
  -8   1   4      119.87      113.46      1.79 o
  -7   1   4       11.22        9.08      0.37 o
  -6   1   4       95.21      123.97      1.45 o
  -5   1   4     1083.91     1108.33      8.99 o
  -4   1   4       97.55       53.70      0.78 o
  -3   1   4      933.68      922.93      7.88 o
  -2   1   4      242.48      318.14      2.82 o
  -1   1   4        1.88        3.10      0.15 o
   0   1   4      300.35      308.47      2.56 o
   1   1   4     1633.41     1726.61     13.18 o
   2   1   4        6.05        7.58      0.16 o
   3   1   4        0.39        0.04      0.08 o
   4   1   4      190.34      214.46      1.97 o
   5   1   4      212.90      255.95      2.48 o
   6   1   4        6.21        8.22      0.28 o
   7   1   4        0.92        1.59      0.27 o
   8   1   4       13.93       14.54      0.47 o
   9   1   4      101.48      113.33      2.10 o
  10   1   4        1.99        2.38      0.74 o
  11   1   4        3.20        3.61      0.95 o
  12   1   4        2.99        3.55      2.09 o
  13   1   4        0.67        1.33      1.01 o
 -13   2   4        0.13       -1.17      1.17 o
 -12   2   4        6.45        3.28      1.52 o
 -11   2   4        2.37        4.87      0.97 o
 -10   2   4       31.93       39.34      1.71 o
  -9   2   4       58.40       61.06      2.03 o
  -8   2   4      181.13      148.96      2.44 o
  -7   2   4       10.71       13.32      0.48 o
  -6   2   4      173.42      173.77      1.90 o
  -5   2   4     1216.10     1194.66     10.16 o
  -4   2   4     1430.69     1346.85     11.46 o
  -3   2   4      235.66      232.12      2.15 o
  -2   2   4      127.25      129.68      1.43 o
  -1   2   4     3791.03     3757.20     30.34 o
   0   2   4     3341.84     3294.30     26.55 o
   1   2   4       83.81       72.79      0.67 o
   2   2   4     1558.85     1614.15     13.59 o
   3   2   4       94.14       86.87      0.88 o
   4   2   4      511.53      498.48      4.35 o
   5   2   4      175.59      168.55      1.63 o
   6   2   4       83.56       77.49      0.97 o
   7   2   4       41.33       42.52      0.69 o
   8   2   4       76.21       68.41      1.20 o
   9   2   4        2.31        0.48      0.37 o
  10   2   4        3.70        3.91      0.57 o
  11   2   4       17.21       16.83      1.70 o
  12   2   4        1.14       -0.22      0.88 o
  13   2   4        0.30       -0.93      0.93 o
 -13   3   4        2.45        0.62      1.52 o
 -12   3   4        1.06        0.64      1.20 o
 -11   3   4        1.52        3.10      1.37 o
 -10   3   4       15.54       14.70      1.20 o
  -9   3   4       18.25       18.85      1.18 o
  -8   3   4        7.73        3.78      0.46 o
  -7   3   4       28.91       42.33      0.88 o
  -6   3   4      278.93      282.60      3.07 o
  -5   3   4      522.79      493.00      4.39 o
  -4   3   4      336.57      345.28      3.15 o
  -3   3   4      463.95      519.13      4.33 o
  -2   3   4      455.35      454.88      3.79 o
  -1   3   4     3716.85     3816.06     37.55 o
   0   3   4     1219.11     1299.32     11.62 o
   1   3   4      279.67      295.68      3.74 o
   2   3   4     1798.82     1983.33     16.68 o
   3   3   4     3072.39     3222.88     27.13 o
   4   3   4      142.37      110.14      1.08 o
   5   3   4       52.67       43.73      0.71 o
   6   3   4      419.67      459.80      3.92 o
   7   3   4       39.64       46.39      0.80 o
   8   3   4      107.86       98.30      1.46 o
   9   3   4       12.12        9.33      0.51 o
  10   3   4        0.04        1.26      0.91 o
  11   3   4       12.29       12.63      1.60 o
  12   3   4       21.12       21.71      2.13 o
  13   3   4        0.00        0.79      0.95 o
  14   3   4        0.12        0.24      1.07 o
 -12   4   4        0.98        1.33      1.36 o
 -11   4   4       14.25       14.82      1.91 o
 -10   4   4       20.42       14.39      1.78 o
  -9   4   4       41.06       41.16      1.37 o
  -8   4   4        0.30        0.50      0.31 o
  -7   4   4       12.75       12.64      0.47 o
  -6   4   4       83.68       82.54      1.12 o
  -5   4   4      165.62      163.57      1.58 o
  -4   4   4      398.79      415.40      4.74 o
  -3   4   4       10.23       10.31      0.56 o
  -2   4   4      552.86      533.21      6.78 o
  -1   4   4      782.72      891.63      7.24 o
   0   4   4     1931.78     2146.67     17.16 o
   1   4   4      278.74      376.54      3.01 o
   2   4   4      367.04      364.69      3.07 o
   3   4   4      997.60      979.41      8.85 o
   4   4   4      377.00      363.15      3.45 o
   5   4   4       66.78       65.52      0.92 o
   6   4   4      373.36      398.25      3.64 o
   7   4   4      217.27      214.46      2.26 o
   8   4   4       37.25       32.34      0.85 o
   9   4   4       13.08       16.59      0.76 o
  10   4   4       79.46       84.93      2.02 o
  11   4   4        5.00        6.67      1.42 o
  12   4   4        9.73        8.03      1.50 o
  13   4   4        0.01       -1.10      1.10 o
  14   4   4        0.31        1.13      1.45 o
 -12   5   4        0.02       -0.37      1.26 o
 -11   5   4        1.29        0.21      1.29 o
 -10   5   4       28.63       24.90      2.24 o
  -9   5   4       32.52       31.13      3.32 o
  -8   5   4        1.25        1.82      0.40 o
  -7   5   4       17.44       12.04      0.51 o
  -6   5   4      522.22      495.87      4.78 o
  -5   5   4        0.16        0.50      0.31 o
  -4   5   4       22.87       20.21      0.39 o
  -3   5   4       83.46       88.84      1.00 o
  -2   5   4      456.48      479.79      5.39 o
  -1   5   4        2.87        4.92      0.22 o
   0   5   4      173.84      184.52      1.97 o
   1   5   4       44.22       40.53      0.65 o
   2   5   4      413.84      382.87      3.24 o
   3   5   4      143.61      131.99      1.16 o
   4   5   4      323.45      348.87      3.17 o
   5   5   4      191.13      189.14      1.99 o
   6   5   4      111.41       88.07      1.13 o
   7   5   4      308.94      273.61      3.01 o
   8   5   4      105.18      102.98      1.69 o
   9   5   4        0.58        0.07      0.46 o
  10   5   4       32.22       36.98      2.74 o
  11   5   4       54.41       59.62      2.20 o
  12   5   4        4.74        5.13      1.48 o
  13   5   4        0.23        0.20      1.29 o
  14   5   4        0.62       -0.24      1.41 o
 -12   6   4        4.38        8.14      1.74 o
 -11   6   4        0.04       -0.18      1.17 o
 -10   6   4        1.41        3.15      1.35 o
  -9   6   4        7.87        9.44      1.04 o
  -8   6   4       37.46       43.70      1.22 o
  -7   6   4        4.29        6.13      0.42 o
  -6   6   4        0.08       -0.16      0.33 o
  -5   6   4      258.71      262.24      2.51 o
  -4   6   4        1.00        0.59      0.18 o
  -3   6   4        0.24        0.03      0.15 o
  -2   6   4       98.74      109.30      1.16 o
  -1   6   4      239.00      266.35      2.46 o
   0   6   4      789.62      845.70      7.27 o
   1   6   4       35.98       37.95      1.07 o
   2   6   4      599.84      618.44      6.09 o
   3   6   4      158.37      168.85      1.58 o
   4   6   4       57.61       75.37      0.91 o
   5   6   4      124.07      118.43      1.38 o
   6   6   4       83.84       74.19      1.02 o
   7   6   4      126.41      110.74      1.39 o
   8   6   4       23.38       20.41      0.91 o
   9   6   4        0.37        1.71      0.67 o
  10   6   4        9.86        7.48      0.96 o
  11   6   4       60.28       58.23      2.14 o
  12   6   4        8.67        6.96      1.52 o
  13   6   4        6.08        4.04      1.56 o
  14   6   4        6.06        8.42      1.91 o
 -11   7   4        0.10        0.43      1.30 o
 -10   7   4       13.67       16.56      1.95 o
  -9   7   4       36.14       43.62      1.95 o
  -8   7   4       20.07       26.00      1.24 o
  -7   7   4        0.03       -0.24      0.55 o
  -6   7   4       17.20       18.37      0.65 o
  -5   7   4      282.72      287.68      2.75 o
  -4   7   4      301.28      294.82      2.94 o
  -3   7   4      161.77      161.85      1.75 o
  -2   7   4       47.37       48.06      0.71 o
  -1   7   4      420.57      409.61      3.68 o
   0   7   4      347.07      313.49      2.87 o
   1   7   4      207.32      204.56      1.96 o
   2   7   4       35.44       35.82      0.51 o
   3   7   4       15.88       16.59      0.40 o
   4   7   4      656.88      650.42      7.37 o
   5   7   4       12.33        7.76      0.34 o
   6   7   4        7.18        9.28      0.37 o
   7   7   4       83.42       70.14      1.32 o
   8   7   4      247.17      233.94      4.95 o
   9   7   4        9.90        7.54      0.88 o
  10   7   4       26.04       23.77      1.39 o
  11   7   4        0.28        0.02      0.72 o
  12   7   4        0.01       -0.89      1.55 o
  13   7   4        0.05        0.79      1.35 o
 -11   8   4        0.44        0.37      1.36 o
 -10   8   4        4.34        5.10      1.56 o
  -9   8   4       12.62       13.49      1.26 o
  -8   8   4       13.43       15.12      1.58 o
  -7   8   4        8.41        4.40      0.70 o
  -6   8   4       48.22       52.79      1.25 o
  -5   8   4      104.07      110.81      1.72 o
  -4   8   4      246.27      250.72      2.77 o
  -3   8   4       24.89       22.57      0.52 o
  -2   8   4       85.31       76.99      1.01 o
  -1   8   4      176.31      176.09      1.86 o
   0   8   4      602.19      594.43      5.54 o
   1   8   4       67.11       63.29      0.75 o
   2   8   4        0.52        0.06      0.16 o
   3   8   4      990.69      981.56      8.49 o
   4   8   4      281.80      269.64      2.75 o
   5   8   4       42.25       40.17      0.76 o
   6   8   4      135.64      119.82      1.57 o
   7   8   4      115.22      110.28      2.01 o
   8   8   4       35.98       34.95      1.53 o
   9   8   4        0.12       -0.69      0.69 o
  10   8   4        0.12       -1.26      1.26 o
  11   8   4        5.04        7.20      1.03 o
  12   8   4        0.97        0.81      0.90 o
  13   8   4        0.47        0.88      1.41 o
 -10   9   4        0.00        0.26      1.18 o
  -9   9   4        0.34        0.11      0.83 o
  -8   9   4        1.74        4.18      0.95 o
  -7   9   4       21.27       24.32      1.22 o
  -6   9   4        8.86        8.89      0.79 o
  -5   9   4       34.38       30.49      1.20 o
  -4   9   4        1.05        0.48      0.24 o
  -3   9   4        2.31        1.20      0.24 o
  -2   9   4      102.49       97.65      1.11 o
  -1   9   4      213.70      184.20      1.92 o
   0   9   4      276.62      284.98      2.84 o
   1   9   4        2.50        3.77      0.25 o
   2   9   4        0.09        0.98      0.21 o
   3   9   4      156.12      154.83      1.84 o
   4   9   4      244.98      246.62      2.73 o
   5   9   4      115.95      124.35      1.72 o
   6   9   4        9.58        9.31      0.44 o
   7   9   4       28.85       26.81      0.96 o
   8   9   4       82.34       81.17      2.00 o
   9   9   4        0.14       -0.59      0.86 o
  10   9   4        3.99        5.17      0.96 o
  11   9   4        9.02        8.75      1.18 o
  12   9   4        0.37       -0.95      0.95 o
  13   9   4        7.77       11.48      1.93 o
  -9  10   4        2.43       -1.06      1.06 o
  -8  10   4        0.41       -0.73      0.80 o
  -7  10   4        3.63        3.53      0.74 o
  -6  10   4       24.76       24.58      1.21 o
  -5  10   4       21.49       17.39      1.00 o
  -4  10   4        5.43        3.53      0.64 o
  -3  10   4       40.09       38.48      1.30 o
  -2  10   4       15.13       19.02      1.54 o
  -1  10   4       40.17       37.48      0.82 o
   0  10   4       15.29       14.67      0.43 o
   1  10   4       23.04       22.46      0.62 o
   2  10   4       85.62       78.41      1.00 o
   3  10   4      117.57      120.34      1.54 o
   4  10   4       58.32       60.40      1.03 o
   5  10   4       25.10       19.96      0.61 o
   6  10   4       80.33       85.38      1.37 o
   7  10   4      126.34      124.18      2.58 o
   8  10   4       77.10       78.74      1.96 o
   9  10   4        5.82        4.67      0.86 o
  10  10   4        1.93        2.69      0.92 o
  11  10   4       70.08       82.65      4.05 o
  12  10   4       26.96       27.43      2.45 o
  -8  11   4        0.00       -1.01      1.01 o
  -7  11   4        3.73        0.67      0.70 o
  -6  11   4        0.00        0.15      0.63 o
  -5  11   4        0.73        0.99      0.62 o
  -4  11   4       10.10       10.82      0.87 o
  -3  11   4       32.84       30.31      1.23 o
  -2  11   4       17.45       15.92      0.93 o
  -1  11   4        4.04        2.74      0.58 o
   0  11   4      163.72      152.15      3.03 o
   1  11   4      121.06      128.82      2.14 o
   2  11   4      252.44      260.08      3.11 o
   3  11   4       12.42       10.48      0.48 o
   4  11   4       12.54        9.62      0.48 o
   5  11   4       92.07       88.32      1.53 o
   6  11   4       67.66       64.77      1.29 o
   7  11   4       13.58       13.55      1.52 o
   8  11   4        6.34        6.36      1.27 o
   9  11   4        3.32        4.92      1.42 o
  10  11   4        0.44        1.57      1.35 o
  11  11   4        0.04        0.76      1.43 o
  12  11   4        0.01        1.42      1.43 o
  -8  12   4        3.71        3.06      1.35 o
  -7  12   4        0.16        0.21      1.51 o
  -6  12   4        9.94        7.61      0.93 o
  -5  12   4        4.73        4.05      0.78 o
  -4  12   4        6.67        8.36      0.83 o
  -3  12   4        0.53        0.20      0.56 o
  -2  12   4        6.17        4.77      0.69 o
  -1  12   4        0.36        0.09      0.52 o
   0  12   4        0.02        0.15      0.51 o
   1  12   4        3.62        4.19      0.66 o
   2  12   4        4.61        6.56      0.70 o
   3  12   4        0.25        0.59      0.52 o
   4  12   4       48.73       48.40      1.66 o
   5  12   4       73.72       86.06      2.12 o
   6  12   4       29.95       33.58      1.60 o
   7  12   4        2.61        1.04      1.07 o
   8  12   4       42.16       40.96      2.69 o
   9  12   4       18.51       22.77      2.26 o
  10  12   4       26.67       26.28      2.42 o
  11  12   4        0.00       -0.05      1.20 o
  -6  13   4        4.06        3.62      1.33 o
  -5  13   4        1.15        0.96      0.84 o
  -4  13   4        5.88       10.42      0.97 o
  -3  13   4       21.52       27.09      1.31 o
  -2  13   4        7.28        6.04      0.78 o
  -1  13   4       16.79       16.10      1.00 o
   0  13   4        9.91       11.13      0.87 o
   1  13   4       12.59       12.05      0.87 o
   2  13   4        4.39        1.59      0.62 o
   3  13   4       22.28       24.65      1.67 o
   4  13   4       50.71       54.09      1.71 o
   5  13   4       33.30       40.98      1.51 o
   6  13   4       25.46       32.26      2.34 o
   7  13   4        5.15        2.32      1.24 o
   8  13   4       12.64       13.90      1.87 o
   9  13   4       13.13       15.56      2.08 o
  10  13   4       14.02       18.48      2.22 o
  11  13   4        0.06       -0.95      0.95 o
  -5  14   4        0.01        0.12      0.84 o
  -4  14   4        1.16        1.38      0.84 o
  -3  14   4        9.31        8.39      1.07 o
  -2  14   4        7.56        6.41      0.84 o
  -1  14   4        0.71        0.88      0.94 o
   0  14   4       10.40        8.81      0.89 o
   1  14   4       34.13       31.74      1.19 o
   2  14   4        1.15        0.83      0.63 o
   3  14   4        0.34       -0.59      0.59 o
   4  14   4        0.17        1.69      0.67 o
   5  14   4        3.52        1.53      0.78 o
   6  14   4        4.89        2.69      1.22 o
   7  14   4        6.60        5.67      1.42 o
   8  14   4        5.45        9.41      1.79 o
   9  14   4        1.43        1.50      1.42 o
  10  14   4        0.54        3.71      1.41 o
  -3  15   4        4.90        8.10      1.09 o
  -2  15   4        0.00        0.22      0.76 o
  -1  15   4        0.52        1.41      0.79 o
   0  15   4        1.42        1.24      0.60 o
   1  15   4        2.90        1.08      0.69 o
   2  15   4       14.88       16.85      2.10 o
   3  15   4        0.30        0.29      0.66 o
   4  15   4        7.82        6.66      1.04 o
   5  15   4        9.94        9.34      1.56 o
   6  15   4        2.41        3.78      1.35 o
   7  15   4        1.46        1.19      1.24 o
   8  15   4        2.62        2.57      1.43 o
  -1  16   4        0.02       -1.00      1.00 o
   0  16   4        9.71       13.48      1.07 o
   1  16   4       35.63       44.09      2.00 o
   2  16   4       16.77       17.92      1.40 o
   3  16   4        0.08        0.23      0.81 o
   4  16   4        5.76        8.17      1.58 o
   5  16   4       15.41       19.61      2.07 o
   6  16   4        5.85        4.37      1.49 o
  -5 -12   5        0.95        0.67      0.79 o
  -4 -12   5        1.03        0.31      0.75 o
  -7 -11   5       10.15       11.25      1.52 o
  -6 -11   5        1.84        1.24      0.72 o
  -5 -11   5        1.43        0.36      0.66 o
  -4 -11   5        0.01       -0.55      0.55 o
  -3 -11   5        1.12        2.30      0.76 o
  -2 -11   5        2.16        3.84      0.89 o
  -1 -11   5        0.51        1.11      0.73 o
   0 -11   5        0.10       -0.55      0.56 o
   1 -11   5        2.42        3.05      0.70 o
  -9 -10   5        7.44        7.23      1.52 o
  -8 -10   5        1.59        3.16      0.90 o
  -7 -10   5        5.20        7.05      1.70 o
  -6 -10   5       12.46       14.49      1.14 o
  -5 -10   5       19.31       22.99      1.49 o
  -4 -10   5       19.22       21.34      1.14 o
  -3 -10   5       13.35       15.89      0.96 o
  -2 -10   5        7.47        9.67      0.72 o
  -1 -10   5        0.12        0.06      0.61 o
   0 -10   5        0.10       -0.36      0.41 o
   1 -10   5        0.78       -0.24      0.44 o
   2 -10   5        0.97        0.69      0.37 o
   3 -10   5        1.09        1.52      0.43 o
   4 -10   5        3.40        2.63      0.70 o
   5 -10   5        1.45        0.77      1.66 o
 -10  -9   5        1.39        1.05      1.38 o
  -9  -9   5        0.95        3.41      1.36 o
  -8  -9   5        0.06        0.32      0.76 o
  -7  -9   5       15.80       10.94      1.53 o
  -6  -9   5        1.55        0.57      0.88 o
  -5  -9   5        1.03        1.84      0.65 o
  -4  -9   5        1.34        3.25      0.64 o
  -3  -9   5        0.67        1.96      0.61 o
  -2  -9   5        5.84        4.25      0.47 o
  -1  -9   5        8.25        6.49      0.45 o
   0  -9   5       34.86       36.32      1.32 o
   1  -9   5       11.70       12.80      0.88 o
   2  -9   5        0.07        0.35      0.45 o
   3  -9   5       37.64       34.13      0.94 o
   4  -9   5        3.34        3.28      0.45 o
   5  -9   5        2.06        4.68      1.73 o
   6  -9   5        0.31        0.44      1.58 o
 -11  -8   5       21.16       23.66      2.42 o
 -10  -8   5        4.14        6.25      1.54 o
  -9  -8   5        2.99        2.92      1.32 o
  -8  -8   5        1.27       -0.11      0.73 o
  -7  -8   5       17.08       14.30      1.12 o
  -6  -8   5       15.62       14.30      1.04 o
  -5  -8   5        6.69        7.57      0.84 o
  -4  -8   5        5.78        1.27      0.55 o
  -3  -8   5        1.60        0.56      0.47 o
  -2  -8   5       10.58        9.83      0.54 o
  -1  -8   5        0.29        0.13      0.30 o
   0  -8   5       28.51       21.28      0.77 o
   1  -8   5        7.50        4.63      0.44 o
   2  -8   5        7.25        9.20      1.16 o
   3  -8   5        2.86        1.84      0.43 o
   4  -8   5        0.09       -0.29      0.33 o
   5  -8   5        4.68        2.97      0.46 o
   6  -8   5        3.39        2.13      0.63 o
   7  -8   5        0.06        0.14      0.69 o
   8  -8   5        2.23        3.13      1.80 o
 -11  -7   5        3.71        6.56      1.68 o
 -10  -7   5       26.70       26.56      2.42 o
  -9  -7   5        3.04        2.91      1.25 o
  -8  -7   5        0.06        0.52      0.70 o
  -7  -7   5       27.59       24.82      1.38 o
  -6  -7   5       12.18       13.25      1.01 o
  -5  -7   5        1.19        2.23      0.73 o
  -4  -7   5        6.53        2.70      0.55 o
  -3  -7   5       53.83       42.98      1.12 o
  -2  -7   5        0.36       -0.34      0.34 o
  -1  -7   5       23.43       28.09      0.73 o
   0  -7   5        3.18        4.89      0.30 o
   1  -7   5       86.38       81.19      3.56 o
   2  -7   5       40.80       43.77      1.96 o
   3  -7   5        0.07        1.37      1.16 o
   4  -7   5        0.02        0.40      0.33 o
   5  -7   5        5.19        3.08      0.34 o
   6  -7   5        1.74        1.34      0.43 o
   7  -7   5        0.76        0.13      0.62 o
   8  -7   5        0.56        0.78      0.59 o
   9  -7   5        2.29        2.25      0.80 o
 -12  -6   5        1.38       -1.43      1.43 o
 -11  -6   5        0.13       -0.30      1.36 o
 -10  -6   5        0.10       -0.99      0.99 o
  -9  -6   5        1.33       -0.33      1.06 o
  -8  -6   5       21.80       15.12      1.17 o
  -7  -6   5       17.67       10.78      1.29 o
  -6  -6   5       72.44       71.27      2.14 o
  -5  -6   5        1.67        0.11      0.76 o
  -4  -6   5       12.41        9.77      0.52 o
  -3  -6   5      388.34      354.99      6.28 o
  -2  -6   5      122.81      119.95      2.10 o
  -1  -6   5       21.27       16.57      0.53 o
   0  -6   5       35.76       26.88      0.91 o
   1  -6   5       71.63       64.93      3.28 o
   2  -6   5       99.63      100.68      3.46 o
   3  -6   5        4.81        6.24      0.95 o
   4  -6   5        4.52        3.75      0.29 o
   5  -6   5       21.98       22.68      0.65 o
   6  -6   5       25.61       25.39      0.77 o
   7  -6   5        3.34        4.86      0.55 o
   8  -6   5        3.89        3.94      0.64 o
   9  -6   5        3.60        4.87      0.73 o
  10  -6   5        0.30       -0.79      0.97 o
 -12  -5   5        0.21       -0.80      1.25 o
 -11  -5   5        1.29        1.10      1.39 o
 -10  -5   5        0.59       -1.19      1.19 o
  -9  -5   5       20.06       18.03      1.88 o
  -8  -5   5        7.06        7.89      0.98 o
  -7  -5   5       18.57       21.28      1.27 o
  -6  -5   5        0.14       -0.43      0.43 o
  -5  -5   5        0.37        0.92      0.42 o
  -4  -5   5       30.11       38.63      0.93 o
  -3  -5   5       82.13       86.59      2.59 o
  -2  -5   5       40.38       36.07      0.80 o
  -1  -5   5        1.25        2.56      0.25 o
   0  -5   5      127.08      127.97      2.11 o
   1  -5   5       13.20       11.72      0.96 o
   2  -5   5      108.68      116.05      3.21 o
   3  -5   5        2.60        1.20      0.37 o
   4  -5   5       51.58       47.21      0.85 o
   5  -5   5       30.41       33.77      0.78 o
   6  -5   5       39.83       42.11      0.96 o
   7  -5   5       12.19       14.00      1.01 o
   8  -5   5        5.68        4.20      0.63 o
   9  -5   5        4.13        4.79      0.72 o
  10  -5   5       14.43       15.14      1.03 o
 -12  -4   5        0.09        0.10      1.44 o
 -11  -4   5        7.14        5.37      1.62 o
 -10  -4   5       20.44       21.39      2.17 o
  -9  -4   5        0.57       -0.99      1.04 o
  -8  -4   5        1.66        2.82      0.53 o
  -7  -4   5       10.58       10.08      0.54 o
  -6  -4   5       37.59       36.02      0.97 o
  -5  -4   5        9.89       11.27      0.86 o
  -4  -4   5       12.99       10.21      0.51 o
  -3  -4   5        4.07        4.91      0.31 o
  -2  -4   5        0.25        0.11      0.18 o
  -1  -4   5        0.00        0.38      0.12 o
   0  -4   5        0.69        1.02      0.28 o
   1  -4   5       86.87       81.64      3.30 o
   2  -4   5        5.05        2.92      0.72 o
   3  -4   5       76.62       77.92      1.28 o
   4  -4   5        8.84        7.91      0.36 o
   5  -4   5       69.60       68.22      1.18 o
   6  -4   5       28.40       26.65      0.76 o
   7  -4   5        5.32        5.46      0.60 o
   8  -4   5        5.44        7.78      0.70 o
   9  -4   5        0.96        0.38      0.58 o
  10  -4   5        4.77        6.05      0.79 o
  11  -4   5        0.33        0.96      0.71 o
 -13  -3   5        6.75        4.78      1.74 o
 -12  -3   5        0.00       -0.23      1.20 o
 -11  -3   5        8.79        8.40      1.73 o
 -10  -3   5      139.68      149.37      5.49 o
  -9  -3   5       50.65       50.61      2.82 o
  -8  -3   5        0.04       -0.36      0.36 o
  -7  -3   5       63.74       59.66      1.25 o
  -6  -3   5       57.85       63.37      0.97 o
  -5  -3   5      402.90      389.38      3.74 o
  -4  -3   5       25.46       26.73      0.59 o
  -3  -3   5        0.42        0.70      0.26 o
  -2  -3   5        7.25        9.54      0.29 o
  -1  -3   5      192.47      187.85      1.93 o
   0  -3   5       51.13       52.95      0.98 o
   1  -3   5       15.94       14.82      0.51 o
   2  -3   5        3.02        1.65      0.18 o
   3  -3   5        1.80        3.55      0.28 o
   4  -3   5       32.49       27.82      0.63 o
   5  -3   5        0.35       -0.36      0.36 o
   6  -3   5       10.12        8.69      0.50 o
   7  -3   5       21.50       17.65      0.88 o
   8  -3   5        1.91        0.70      0.52 o
   9  -3   5        8.80        9.64      0.82 o
  10  -3   5        0.25        0.15      0.61 o
  11  -3   5        6.50        3.92      1.47 o
  12  -3   5        1.57        2.07      0.95 o
 -13  -2   5        0.47        0.05      1.38 o
 -12  -2   5        6.37        9.58      1.83 o
 -11  -2   5        6.16        6.99      1.66 o
 -10  -2   5       18.12       17.92      1.32 o
  -9  -2   5       78.35       72.85      2.41 o
  -8  -2   5        1.01       -0.13      0.36 o
  -7  -2   5      304.14      293.62      3.79 o
  -6  -2   5       74.04       73.34      1.08 o
  -5  -2   5      450.90      447.75      4.27 o
  -4  -2   5       45.67       53.62      0.71 o
  -3  -2   5      370.09      387.22      3.85 o
  -2  -2   5      344.63      308.14      3.05 o
  -1  -2   5      144.78      117.98      1.28 o
   0  -2   5        9.45       21.58      0.66 o
   1  -2   5        1.44        1.85      0.20 o
   2  -2   5      319.56      322.15      4.81 o
   3  -2   5      138.12      128.38      1.62 o
   4  -2   5        1.77        1.22      0.16 o
   5  -2   5        3.50        3.02      0.28 o
   6  -2   5       11.46        9.73      0.45 o
   7  -2   5       24.86       22.32      0.87 o
   8  -2   5       22.44       20.59      0.97 o
   9  -2   5        4.02        3.17      0.65 o
  10  -2   5        0.26       -0.13      0.60 o
  11  -2   5        8.71        6.75      1.69 o
  12  -2   5        3.10        1.86      0.78 o
 -13  -1   5       14.68       12.56      2.10 o
 -12  -1   5        1.00       -0.20      1.35 o
 -11  -1   5        8.12       11.51      1.21 o
 -10  -1   5        9.35        6.00      0.95 o
  -9  -1   5        3.53        1.58      0.67 o
  -8  -1   5        0.10       -0.35      0.35 o
  -7  -1   5       11.07       12.66      0.60 o
  -6  -1   5      157.09      137.31      1.69 o
  -5  -1   5        1.12        0.57      0.36 o
  -4  -1   5        6.04        5.80      0.24 o
  -3  -1   5      464.82      498.10      4.60 o
  -2  -1   5     1303.40     1331.95     13.68 o
  -1  -1   5       27.04       24.23      0.36 o
   0  -1   5      176.21      223.12      2.24 o
   1  -1   5     1817.12     2083.21     27.49 o
   2  -1   5      521.16      523.33      7.41 o
   3  -1   5      338.56      349.35      4.54 o
   4  -1   5       34.30       43.80      0.75 o
   5  -1   5      141.68      148.73      1.70 o
   6  -1   5      236.70      233.67      3.06 o
   7  -1   5       98.74       95.19      1.78 o
   8  -1   5       30.52       25.43      1.10 o
   9  -1   5        1.83        1.05      0.70 o
  10  -1   5       10.28       10.52      0.89 o
  11  -1   5        1.65        1.21      0.82 o
  12  -1   5       16.72       15.78      1.79 o
 -13   0   5        0.12       -0.64      0.92 o
 -12   0   5       10.15       11.20      1.25 o
 -11   0   5       45.40       52.68      2.45 o
 -10   0   5       25.80       19.79      1.34 o
  -9   0   5        7.04        4.87      1.38 o
  -8   0   5        0.41        0.94      0.50 o
  -7   0   5       75.20       77.73      1.26 o
  -6   0   5       67.31       62.01      1.04 o
  -5   0   5        2.03        3.94      0.22 o
  -4   0   5       87.26      100.56      1.17 o
  -3   0   5       33.34       31.70      0.47 o
  -2   0   5       15.25       12.36      0.31 o
  -1   0   5        1.47        2.65      0.16 o
   0   0   5        0.58        2.24      0.24 o
   1   0   5      803.26      860.26      8.26 o
   2   0   5      304.93      295.12      2.94 o
   3   0   5        0.03        0.13      0.15 o
   4   0   5       28.80       33.57      0.53 o
   5   0   5      319.49      358.43      6.25 o
   6   0   5       33.10       35.71      0.74 o
   7   0   5        0.46        0.30      0.34 o
   8   0   5        0.92        1.09      0.52 o
   9   0   5        3.17        3.88      0.64 o
  10   0   5        3.81        4.25      0.72 o
  11   0   5        0.24        0.40      0.67 o
  12   0   5        0.00        0.67      0.92 o
  13   0   5        0.26        0.48      1.00 o
 -13   1   5        0.00       -0.43      1.38 o
 -12   1   5        5.39        3.89      1.05 o
 -11   1   5        3.00        2.61      1.16 o
 -10   1   5       16.77       17.86      1.26 o
  -9   1   5       45.48       40.28      1.65 o
  -8   1   5        1.43        1.50      0.62 o
  -7   1   5        0.01        0.08      0.28 o
  -6   1   5       77.04       69.41      1.05 o
  -5   1   5       22.14       17.54      0.42 o
  -4   1   5        0.08        1.80      0.23 o
  -3   1   5      702.23      763.40      6.58 o
  -2   1   5       19.05       26.96      0.40 o
  -1   1   5       79.11      107.62      1.00 o
   0   1   5      219.65      224.82      2.01 o
   1   1   5      848.94      923.99      7.80 o
   2   1   5      171.79      165.65      1.74 o
   3   1   5       72.43       71.87      0.88 o
   4   1   5       10.36        7.19      0.27 o
   5   1   5      393.50      387.65      3.70 o
   6   1   5      320.39      317.47      3.11 o
   7   1   5      177.56      160.78      2.06 o
   8   1   5       10.50       13.38      0.58 o
   9   1   5        5.14        7.93      0.78 o
  10   1   5       20.91       21.87      1.16 o
  11   1   5        9.86       11.28      0.99 o
  12   1   5        0.58        1.48      1.20 o
  13   1   5        3.85        3.04      1.10 o
 -13   2   5        5.61        4.54      1.58 o
 -12   2   5        4.40        5.69      1.57 o
 -11   2   5       10.29        8.55      1.10 o
 -10   2   5        5.73        9.14      1.03 o
  -9   2   5       23.93       21.19      1.83 o
  -8   2   5       12.56       10.80      0.91 o
  -7   2   5       69.08       50.54      1.31 o
  -6   2   5       15.25       15.37      0.44 o
  -5   2   5       18.64       21.45      0.47 o
  -4   2   5      143.67      133.68      1.55 o
  -3   2   5      223.71      220.26      2.35 o
  -2   2   5      236.20      248.68      2.28 o
  -1   2   5      331.33      386.90      3.23 o
   0   2   5     1563.70     1782.42     13.64 o
   1   2   5      100.98      108.65      1.00 o
   2   2   5      446.68      505.94      4.16 o
   3   2   5     1389.45     1431.65     12.13 o
   4   2   5      421.86      420.31      3.92 o
   5   2   5       56.70       45.57      0.60 o
   6   2   5       46.63       44.19      0.78 o
   7   2   5       13.93       15.33      0.45 o
   8   2   5        2.46        1.00      0.29 o
   9   2   5       21.51       20.15      0.83 o
  10   2   5        0.62       -0.19      0.62 o
  11   2   5        8.22        5.82      1.09 o
  12   2   5        0.09       -0.67      0.92 o
  13   2   5        1.92        2.62      1.13 o
 -12   3   5        0.96        4.50      1.56 o
 -11   3   5       28.44       36.23      2.56 o
 -10   3   5       41.86       42.64      2.90 o
  -9   3   5       12.23       11.30      1.46 o
  -8   3   5       22.98       16.69      1.09 o
  -7   3   5       26.75       31.42      0.95 o
  -6   3   5       92.32       95.80      1.17 o
  -5   3   5      149.20      135.20      1.55 o
  -4   3   5       38.28       29.72      0.55 o
  -3   3   5      257.63      262.04      2.44 o
  -2   3   5       50.85       36.17      0.75 o
  -1   3   5      353.23      356.91      3.36 o
   0   3   5      109.58      115.03      1.08 o
   1   3   5     1467.05     1701.19     13.66 o
   2   3   5       10.55        8.12      0.23 o
   3   3   5       59.05       79.74      0.86 o
   4   3   5        0.16        0.03      0.14 o
   5   3   5        4.97        5.38      0.21 o
   6   3   5        0.37        0.63      0.19 o
   7   3   5       26.79       21.77      0.54 o
   8   3   5       33.15       32.56      0.81 o
   9   3   5       12.97       14.28      0.67 o
  10   3   5        1.48        1.13      0.51 o
  11   3   5        8.35       11.01      1.61 o
  12   3   5        3.22        2.87      1.04 o
  13   3   5        5.10        7.69      2.59 o
 -12   4   5        0.93        0.74      1.27 o
 -11   4   5        8.33        9.38      1.67 o
 -10   4   5       72.89       71.08      3.50 o
  -9   4   5       17.44       12.03      1.10 o
  -8   4   5        0.83        2.19      0.46 o
  -7   4   5       35.94       38.71      1.07 o
  -6   4   5      115.95      107.13      1.25 o
  -5   4   5       19.48       14.51      0.38 o
  -4   4   5        0.19        0.61      0.25 o
  -3   4   5        4.56        3.86      0.23 o
  -2   4   5       26.10       51.00      0.76 o
  -1   4   5       38.23       61.93      0.90 o
   0   4   5        1.09        0.42      0.13 o
   1   4   5      576.93      603.09      5.90 o
   2   4   5      992.66     1149.67     11.03 o
   3   4   5      112.78      112.86      1.17 o
   4   4   5       60.90       67.56      0.80 o
   5   4   5        0.61        0.11      0.14 o
   6   4   5        9.26        6.47      0.28 o
   7   4   5      115.78      108.31      1.42 o
   8   4   5        2.09        1.49      0.34 o
   9   4   5       18.59       17.00      0.66 o
  10   4   5        6.41        8.47      0.86 o
  11   4   5        1.81        3.03      1.25 o
  12   4   5        0.05       -0.30      1.10 o
  13   4   5        5.18        6.72      1.54 o
 -12   5   5        1.31       -0.31      1.30 o
 -11   5   5        0.07        1.06      1.37 o
 -10   5   5        0.20        0.66      1.13 o
  -9   5   5       45.90       38.41      1.38 o
  -8   5   5        0.12        1.58      0.50 o
  -7   5   5       59.75       61.30      1.39 o
  -6   5   5       34.18       32.32      0.78 o
  -5   5   5      281.15      265.77      2.56 o
  -4   5   5      440.74      421.52      4.07 o
  -3   5   5      474.77      454.87      4.32 o
  -2   5   5      822.08      801.14      6.93 o
  -1   5   5        0.16        0.26      0.14 o
   0   5   5      189.24      162.41      1.51 o
   1   5   5     1054.78     1077.74      8.35 o
   2   5   5      705.14      706.57      6.12 o
   3   5   5      109.47      104.77      1.07 o
   4   5   5        6.47        9.39      0.34 o
   5   5   5      103.25       99.70      1.35 o
   6   5   5       15.23       20.72      0.47 o
   7   5   5        8.64        8.25      0.47 o
   8   5   5        4.53        4.97      0.71 o
   9   5   5       16.87       16.64      0.77 o
  10   5   5        9.63        8.57      0.74 o
  11   5   5        9.29        8.83      1.48 o
  12   5   5        4.62        5.24      1.42 o
  13   5   5        0.57        1.27      1.38 o
 -12   6   5        0.92        1.17      1.55 o
 -11   6   5        0.57        1.31      1.33 o
 -10   6   5        2.93        4.97      1.48 o
  -9   6   5        0.06       -0.48      0.71 o
  -8   6   5        0.27        0.07      0.52 o
  -7   6   5        1.48        1.05      0.38 o
  -6   6   5       13.54       12.72      0.53 o
  -5   6   5        0.11       -0.26      0.26 o
  -4   6   5       29.37       28.63      0.62 o
  -3   6   5       57.58       50.62      0.75 o
  -2   6   5      109.09      122.66      1.57 o
  -1   6   5       12.07        6.80      0.30 o
   0   6   5      281.86      224.88      3.11 o
   1   6   5     1028.84      995.60      8.12 o
   2   6   5      321.64      362.40      3.29 o
   3   6   5      111.83      121.85      1.36 o
   4   6   5      500.86      487.79      4.36 o
   5   6   5      449.99      452.49      4.34 o
   6   6   5      263.38      265.40      2.74 o
   7   6   5        1.24        0.67      0.30 o
   8   6   5       28.59       34.99      1.01 o
   9   6   5      110.57      118.22      2.50 o
  10   6   5        2.47        1.36      0.75 o
  11   6   5        5.05        5.72      0.97 o
  12   6   5        0.43        1.02      1.22 o
  13   6   5        0.05        0.46      1.27 o
 -11   7   5        1.86        2.34      1.39 o
 -10   7   5        5.44        5.72      1.52 o
  -9   7   5        1.86        1.71      0.92 o
  -8   7   5        4.52        7.04      1.02 o
  -7   7   5        0.27        1.50      0.45 o
  -6   7   5        1.10        1.40      0.31 o
  -5   7   5      231.23      221.01      2.69 o
  -4   7   5        4.28        5.99      0.38 o
  -3   7   5        6.50        4.83      0.36 o
  -2   7   5      400.47      383.17      3.51 o
  -1   7   5      223.49      209.77      2.05 o
   0   7   5      292.73      303.61      2.98 o
   1   7   5      135.19      135.04      1.59 o
   2   7   5      202.35      226.68      2.31 o
   3   7   5        9.85        5.42      0.24 o
   4   7   5      570.59      548.45      5.18 o
   5   7   5      945.65      936.86      8.64 o
   6   7   5      345.52      296.21      3.03 o
   7   7   5        2.83        3.02      0.55 o
   8   7   5       17.11       16.13      0.85 o
   9   7   5      204.73      204.52      4.56 o
  10   7   5       14.05       13.40      1.18 o
  11   7   5        6.11        7.18      1.04 o
  12   7   5        3.72        3.37      1.32 o
  13   7   5       12.62       14.48      2.05 o
 -11   8   5        2.67       -0.71      1.31 o
 -10   8   5        0.27        0.24      1.20 o
  -9   8   5        0.93       -0.67      0.78 o
  -8   8   5        1.97        0.98      0.98 o
  -7   8   5        0.19       -0.41      0.41 o
  -6   8   5        1.70        1.66      0.37 o
  -5   8   5        8.63        5.65      0.37 o
  -4   8   5       51.68       47.20      0.98 o
  -3   8   5        2.11        1.27      0.26 o
  -2   8   5       89.22       92.14      1.23 o
  -1   8   5      111.95      110.32      1.23 o
   0   8   5      127.57      139.14      1.47 o
   1   8   5       41.36       39.86      0.70 o
   2   8   5      374.66      356.13      3.29 o
   3   8   5       36.52       35.54      0.71 o
   4   8   5       17.48       19.74      0.54 o
   5   8   5       13.75       17.33      0.52 o
   6   8   5        0.75        2.50      0.37 o
   7   8   5        1.20        0.60      0.46 o
   8   8   5       13.77       11.14      1.75 o
   9   8   5        3.34        3.19      0.83 o
  10   8   5       42.67       40.14      2.19 o
  11   8   5       13.16       14.90      1.31 o
  12   8   5        7.61        8.22      1.35 o
  13   8   5        5.83        4.85      1.57 o
 -10   9   5       10.02       11.87      1.89 o
  -9   9   5       13.46       15.03      1.40 o
  -8   9   5        0.04       -0.50      0.81 o
  -7   9   5        0.19        0.17      0.61 o
  -6   9   5       22.13       26.69      1.22 o
  -5   9   5        2.18        3.41      0.46 o
  -4   9   5        4.00        3.44      0.37 o
  -3   9   5        8.11        7.73      0.42 o
  -2   9   5       24.90       24.95      0.59 o
  -1   9   5      211.00      228.67      2.54 o
   0   9   5       47.55       52.74      0.85 o
   1   9   5       41.58       43.61      0.71 o
   2   9   5      146.68      147.94      1.67 o
   3   9   5      847.76      849.28      8.38 o
   4   9   5      512.69      507.63      5.68 o
   5   9   5       52.96       47.53      0.93 o
   6   9   5       25.37       24.73      0.88 o
   7   9   5       61.07       55.05      1.55 o
   8   9   5      109.22      106.22      4.47 o
   9   9   5        0.10       -0.27      0.69 o
  10   9   5       28.17       26.76      2.34 o
  11   9   5       11.56       11.03      1.22 o
  12   9   5        1.48        2.36      1.00 o
  13   9   5        3.54        3.37      1.55 o
  -9  10   5        3.80        3.40      1.45 o
  -8  10   5        3.78        4.98      1.03 o
  -7  10   5        0.03        0.49      0.83 o
  -6  10   5        0.88        1.65      0.68 o
  -5  10   5       38.39       36.36      1.37 o
  -4  10   5        0.64        1.19      0.54 o
  -3  10   5        1.00        0.14      0.29 o
  -2  10   5      101.61      100.04      1.52 o
  -1  10   5       12.03       10.88      0.39 o
   0  10   5        0.59        0.21      0.24 o
   1  10   5       20.38       20.51      0.54 o
   2  10   5      141.70      127.95      1.52 o
   3  10   5        0.02        0.33      0.26 o
   4  10   5       21.75       20.58      0.67 o
   5  10   5        8.57        9.85      0.51 o
   6  10   5       27.04       27.24      0.93 o
   7  10   5       23.64       24.75      1.13 o
   8  10   5        7.67        6.81      0.93 o
   9  10   5        5.30        8.94      0.99 o
  10  10   5      131.88      132.81      4.66 o
  11  10   5       19.99       22.15      2.34 o
  12  10   5        1.98        1.77      0.99 o
  -9  11   5        0.71        2.13      1.41 o
  -8  11   5        0.58        0.92      1.23 o
  -7  11   5       11.35       12.57      1.31 o
  -6  11   5        2.23        1.92      0.69 o
  -5  11   5        0.00       -0.46      0.58 o
  -4  11   5        4.36        5.10      0.72 o
  -3  11   5       22.37       24.60      1.14 o
  -2  11   5       41.91       40.22      1.37 o
  -1  11   5      114.23      107.24      1.92 o
   0  11   5       11.70        9.95      0.48 o
   1  11   5       60.50       55.28      1.09 o
   2  11   5      115.22      102.80      2.47 o
   3  11   5      194.06      192.11      2.64 o
   4  11   5       15.24       16.41      0.58 o
   5  11   5       34.13       30.40      0.78 o
   6  11   5       40.90       37.95      1.12 o
   7  11   5       18.52       18.10      0.98 o
   8  11   5        0.08        0.35      0.66 o
   9  11   5       34.23       32.42      2.39 o
  10  11   5        3.78        3.79      1.50 o
  11  11   5        6.97        7.61      1.75 o
  12  11   5        9.13        8.60      1.74 o
  -8  12   5        0.06        0.63      1.24 o
  -7  12   5        2.71        3.23      1.37 o
  -6  12   5        0.00        1.16      0.73 o
  -5  12   5        1.36        3.02      0.75 o
  -4  12   5        2.85        5.47      0.78 o
  -3  12   5        4.27        2.88      0.69 o
  -2  12   5       19.87       20.09      1.24 o
  -1  12   5        8.37       12.97      0.89 o
   0  12   5       26.75       32.54      1.29 o
   1  12   5       79.91       76.80      1.70 o
   2  12   5        0.23       -0.02      0.33 o
   3  12   5       48.96       49.87      1.23 o
   4  12   5        3.36        2.18      0.45 o
   5  12   5       94.10       94.08      1.87 o
   6  12   5      152.16      149.25      5.31 o
   7  12   5       49.70       46.09      2.64 o
   8  12   5        7.15        4.85      1.32 o
   9  12   5        4.23        4.72      1.51 o
  10  12   5       40.88       48.30      3.24 o
  11  12   5       13.91       16.41      2.14 o
  -7  13   5        0.78        2.22      1.26 o
  -6  13   5        4.75        8.30      1.58 o
  -5  13   5        2.90        4.10      0.95 o
  -4  13   5       14.16       14.52      1.06 o
  -3  13   5        7.52        6.43      0.83 o
  -2  13   5        0.31       -0.01      0.60 o
  -1  13   5       30.11       33.88      1.38 o
   0  13   5       33.50       37.38      1.46 o
   1  13   5      110.21      110.71      2.23 o
   2  13   5       15.40       13.12      0.93 o
   3  13   5       29.03       30.49      1.32 o
   4  13   5       18.77       18.45      1.05 o
   5  13   5       15.38       13.96      1.56 o
   6  13   5       19.78       19.18      1.89 o
   7  13   5        2.77        3.31      1.23 o
   8  13   5        1.45        1.31      1.27 o
   9  13   5        2.62        0.70      1.38 o
  10  13   5        5.22        6.17      1.70 o
  11  13   5        2.03       -0.02      1.23 o
  -5  14   5        0.42       -0.31      1.16 o
  -4  14   5        0.71        0.73      2.01 o
  -3  14   5        0.05        1.10      0.83 o
  -2  14   5        3.55        3.74      0.93 o
  -1  14   5       22.21       24.36      1.28 o
   0  14   5        0.54        0.42      0.63 o
   1  14   5        1.24        0.75      0.53 o
   2  14   5        0.84        1.14      0.61 o
   3  14   5       24.47       25.38      1.27 o
   4  14   5       50.85       60.52      1.88 o
   5  14   5       31.29       38.78      2.60 o
   6  14   5        0.31       -1.06      1.06 o
   7  14   5        6.27        3.69      1.31 o
   8  14   5       18.71       21.42      2.24 o
   9  14   5       14.92       18.63      2.16 o
  10  14   5        0.02        0.82      1.36 o
  -4  15   5        0.19       -0.30      1.07 o
  -3  15   5        0.02       -0.06      0.81 o
  -2  15   5        2.17        3.09      0.93 o
  -1  15   5        0.02        0.01      0.78 o
   0  15   5       14.36       14.19      0.91 o
   1  15   5        0.36        0.30      0.65 o
   2  15   5        1.22        1.35      0.71 o
   3  15   5        6.65        9.52      0.93 o
   4  15   5        0.00       -1.33      1.37 o
   5  15   5        0.42        0.88      1.14 o
   6  15   5        2.89        1.38      1.29 o
   7  15   5        5.01        8.42      1.64 o
   8  15   5        0.15        2.60      1.42 o
  -2  16   5        0.40        0.67      1.22 o
  -1  16   5       15.92       18.89      1.21 o
   0  16   5        4.78        5.25      0.85 o
   1  16   5        0.77        1.69      0.87 o
   2  16   5        6.04        7.70      1.50 o
   3  16   5        6.48        5.66      1.10 o
   4  16   5        3.01        1.26      1.24 o
   5  16   5        0.90       -1.05      1.10 o
   6  16   5        0.69        1.37      1.32 o
   7  16   5        0.15        1.02      1.33 o
  -6 -11   6       10.39        7.52      1.26 o
  -5 -11   6        0.65       -0.61      0.75 o
  -4 -11   6        0.13       -0.68      0.68 o
  -7 -10   6        0.49       -0.78      1.58 o
  -6 -10   6        2.27        2.15      0.77 o
  -5 -10   6       27.53       27.44      1.41 o
  -4 -10   6        0.03       -0.04      0.56 o
  -3 -10   6        0.66        0.48      0.53 o
  -2 -10   6        0.20        0.71      0.75 o
  -1 -10   6       20.39       17.62      1.30 o
   0 -10   6        0.05        0.01      0.40 o
   1 -10   6        0.01       -0.12      0.34 o
   2 -10   6        0.15        0.48      0.33 o
   3 -10   6        0.62        1.22      0.51 o
  -9  -9   6        1.80        2.76      1.30 o
  -8  -9   6        3.14        4.51      0.98 o
  -7  -9   6        0.07        0.54      0.89 o
  -6  -9   6       14.76       15.97      2.84 o
  -5  -9   6        1.90        2.93      0.69 o
  -4  -9   6        0.62       -0.18      0.54 o
  -3  -9   6        7.15        5.57      0.66 o
  -2  -9   6        1.75        0.88      0.46 o
  -1  -9   6       16.81       15.75      0.91 o
   0  -9   6       10.49       11.27      0.67 o
   1  -9   6       11.26       10.01      0.59 o
   2  -9   6        8.45        6.03      0.60 o
   3  -9   6        3.91        3.92      1.11 o
   4  -9   6        0.19       -0.14      0.35 o
   5  -9   6        0.10       -0.69      1.51 o
   6  -9   6        4.12        4.63      1.92 o
 -10  -8   6       13.21       22.36      2.29 o
  -9  -8   6        4.35        8.42      1.55 o
  -8  -8   6        7.52        9.15      1.08 o
  -7  -8   6       11.85       14.79      1.63 o
  -6  -8   6        0.22       -0.59      0.59 o
  -5  -8   6       21.90       29.44      1.36 o
  -4  -8   6        2.31        1.97      0.58 o
  -3  -8   6        0.65        2.95      0.55 o
  -2  -8   6        0.25       -0.35      0.35 o
  -1  -8   6       11.48       12.29      0.58 o
   0  -8   6       30.72       29.60      0.91 o
   2  -8   6        0.02       -1.25      1.25 o
   3  -8   6        4.99        5.75      1.72 o
   4  -8   6        1.37        1.17      0.36 o
   5  -8   6        1.21        0.52      0.42 o
   6  -8   6        3.75        2.85      0.72 o
   7  -8   6        2.21        4.47      1.87 o
 -10  -7   6       10.82       13.03      1.91 o
  -9  -7   6        8.64       11.54      1.67 o
  -8  -7   6        2.02        2.20      0.83 o
  -7  -7   6        3.33        2.32      0.77 o
  -6  -7   6        9.88       11.88      0.97 o
  -5  -7   6       26.04       34.23      1.43 o
  -4  -7   6       15.98       19.19      1.05 o
  -3  -7   6        0.86        0.78      0.40 o
  -2  -7   6        0.68       -0.01      0.32 o
  -1  -7   6       39.53       43.95      1.05 o
   0  -7   6      116.36      124.94      2.01 o
   1  -7   6       13.67       14.14      1.75 o
   2  -7   6       14.51       11.68      1.78 o
   3  -7   6        4.85        5.84      1.58 o
   4  -7   6        1.09        0.78      0.31 o
   5  -7   6       10.13       10.81      0.64 o
   6  -7   6        0.00        0.25      0.59 o
   7  -7   6        0.02        1.19      0.73 o
   8  -7   6        2.62        4.24      1.89 o
 -11  -6   6        4.18        5.40      1.67 o
 -10  -6   6        0.55        0.89      1.26 o
  -9  -6   6        1.54        1.20      1.22 o
  -8  -6   6        0.17       -0.71      0.71 o
  -7  -6   6       28.87       27.97      1.47 o
  -6  -6   6        2.98        4.15      0.73 o
  -5  -6   6       24.70       28.08      1.26 o
  -4  -6   6        3.61        0.51      0.51 o
  -3  -6   6       18.67       21.07      0.82 o
  -2  -6   6      103.40      103.95      1.90 o
  -1  -6   6        2.02        0.66      0.27 o
   0  -6   6        8.85        5.97      0.51 o
   1  -6   6        3.14        3.85      1.31 o
   2  -6   6       26.07       27.31      2.39 o
   3  -6   6       37.87       44.25      2.92 o
   4  -6   6        7.59        9.07      0.50 o
   5  -6   6        0.32        0.29      0.28 o
   6  -6   6        1.78        2.96      0.55 o
   7  -6   6       36.20       31.52      1.80 o
   8  -6   6        2.05        2.30      0.57 o
   9  -6   6        3.88        3.59      2.15 o
 -12  -5   6        3.24        3.17      1.64 o
 -11  -5   6        3.54        4.48      1.62 o
 -10  -5   6        0.28        0.29      1.16 o
  -9  -5   6        0.33       -1.07      1.07 o
  -8  -5   6        8.72       10.48      1.09 o
  -7  -5   6        0.66        0.70      0.68 o
  -6  -5   6       16.68       13.11      0.97 o
  -5  -5   6       26.63       19.05      1.07 o
  -4  -5   6        3.83        0.33      0.38 o
  -3  -5   6       28.01       25.66      0.93 o
  -2  -5   6        2.41        0.24      0.32 o
  -1  -5   6        0.08       -0.20      0.24 o
   0  -5   6        7.00        6.30      0.61 o
   1  -5   6       85.94       82.00      3.59 o
   2  -5   6       27.97       24.89      2.07 o
   3  -5   6       14.87       17.74      1.91 o
   4  -5   6        0.77        0.16      0.22 o
   5  -5   6        9.53        8.60      0.44 o
   6  -5   6       12.38       10.81      0.57 o
   7  -5   6        1.48        1.45      0.49 o
   8  -5   6       19.70       19.25      1.32 o
   9  -5   6        4.98        6.50      1.20 o
  10  -5   6        2.21        1.23      1.68 o
 -12  -4   6        0.00        1.80      1.54 o
 -11  -4   6       13.85       10.64      1.92 o
 -10  -4   6        5.24        5.05      1.56 o
  -9  -4   6        2.16        3.11      1.35 o
  -8  -4   6        9.55        7.36      1.14 o
  -7  -4   6        1.15        0.56      0.92 o
  -6  -4   6        3.58        3.95      0.84 o
  -5  -4   6       14.07       15.36      0.97 o
  -4  -4   6       29.92       30.64      0.98 o
  -3  -4   6       14.55       14.57      0.67 o
  -2  -4   6       26.50       18.44      0.65 o
  -1  -4   6        0.95        2.98      0.24 o
   0  -4   6        4.09        4.26      0.43 o
   1  -4   6        8.43        9.23      1.31 o
   2  -4   6        1.02        0.86      1.02 o
   3  -4   6        0.29        1.49      0.71 o
   4  -4   6       20.35       18.52      0.52 o
   5  -4   6        0.00       -0.10      0.28 o
   6  -4   6       21.76       19.99      0.71 o
   7  -4   6       22.99       20.67      0.94 o
   8  -4   6        0.71        0.89      0.53 o
   9  -4   6        4.89        4.96      0.72 o
  10  -4   6        2.98        2.14      0.70 o
  11  -4   6        0.62        0.50      0.81 o
 -12  -3   6        1.72        1.67      1.41 o
 -11  -3   6        0.02       -0.94      1.31 o
 -10  -3   6        6.84        7.22      1.58 o
  -9  -3   6       24.02       30.12      2.24 o
  -8  -3   6        0.46        2.16      0.51 o
  -7  -3   6        1.18        2.07      0.46 o
  -6  -3   6       11.60        9.60      0.44 o
  -5  -3   6       13.62        8.56      0.56 o
  -4  -3   6       55.41       61.33      1.60 o
  -3  -3   6        1.01        1.13      0.24 o
  -2  -3   6       98.31       94.70      1.37 o
  -1  -3   6       96.24       82.88      1.15 o
   0  -3   6        0.15        0.59      0.14 o
   1  -3   6       13.68       13.23      0.45 o
   2  -3   6        8.30       17.52      0.49 o
   3  -3   6       58.33       54.34      1.42 o
   4  -3   6        3.79        4.04      0.29 o
   5  -3   6       68.32       65.45      1.23 o
   6  -3   6        3.53        2.64      0.39 o
   7  -3   6       12.41        9.10      0.68 o
   8  -3   6        1.01        0.36      0.51 o
   9  -3   6        0.34       -0.62      0.66 o
  10  -3   6        1.52        1.07      0.66 o
  11  -3   6        0.31        0.35      0.66 o
 -12  -2   6        1.04        1.41      1.36 o
 -11  -2   6        0.05        1.83      1.36 o
 -10  -2   6       12.44       15.73      1.88 o
  -9  -2   6        7.52        7.23      1.42 o
  -8  -2   6       44.72       40.19      1.12 o
  -7  -2   6        0.94        0.56      0.31 o
  -6  -2   6      182.80      190.77      2.45 o
  -5  -2   6       36.31       31.07      0.61 o
  -4  -2   6      239.78      250.35      2.67 o
  -3  -2   6        7.99       10.65      0.43 o
  -2  -2   6       16.16       23.27      0.53 o
  -1  -2   6       45.43       43.23      0.61 o
   0  -2   6        2.47        3.38      0.15 o
   1  -2   6      141.28      151.10      3.96 o
   2  -2   6       14.98       13.29      0.47 o
   3  -2   6        1.47        0.45      0.14 o
   4  -2   6        7.98        6.36      0.34 o
   5  -2   6        1.49        1.31      0.31 o
   6  -2   6       76.85       82.34      1.53 o
   7  -2   6        1.22        3.07      0.52 o
   8  -2   6        5.45        2.85      0.59 o
   9  -2   6        0.06       -0.52      0.52 o
  10  -2   6        9.77       12.28      0.96 o
  11  -2   6        0.37        0.69      0.65 o
  12  -2   6        0.52       -0.83      0.83 o
 -12  -1   6        0.06        0.54      1.32 o
 -11  -1   6       24.49       22.99      2.28 o
 -10  -1   6       11.85       12.16      1.74 o
  -9  -1   6        0.31       -0.28      0.48 o
  -8  -1   6        0.01        0.14      0.40 o
  -7  -1   6        4.71        5.06      0.51 o
  -6  -1   6       30.32       26.62      0.67 o
  -5  -1   6      176.43      157.11      1.95 o
  -4  -1   6       10.39        7.60      0.27 o
  -3  -1   6      113.50      117.83      1.50 o
  -2  -1   6      297.58      306.53      3.72 o
  -1  -1   6      764.48      893.88      8.63 o
   0  -1   6       18.09       16.42      0.32 o
   1  -1   6        3.67        5.07      0.20 o
   2  -1   6       19.76       21.72      0.38 o
   3  -1   6        8.45        8.59      0.30 o
   4  -1   6      197.92      207.06      2.39 o
   5  -1   6        0.08        0.44      0.25 o
   6  -1   6       38.98       43.32      1.32 o
   7  -1   6       14.46       17.41      1.01 o
   8  -1   6        7.45        6.20      0.67 o
   9  -1   6       17.08       15.42      0.96 o
  10  -1   6        2.17        3.37      0.71 o
  11  -1   6       10.11       12.72      1.04 o
  12  -1   6        0.58        1.29      0.79 o
 -12   0   6        7.82       10.52      1.86 o
 -11   0   6        3.71        3.34      1.02 o
 -10   0   6       20.80       17.18      1.26 o
  -9   0   6        2.01       -0.64      0.64 o
  -8   0   6       86.41       91.94      2.47 o
  -7   0   6       57.26       58.04      1.17 o
  -6   0   6       34.30       32.16      0.69 o
  -5   0   6       98.66       82.16      1.06 o
  -4   0   6      303.81      310.63      3.04 o
  -3   0   6       35.53       36.20      0.55 o
  -2   0   6       14.67       13.69      0.28 o
  -1   0   6       85.32       86.82      1.13 o
   0   0   6      261.14      294.15      2.74 o
   1   0   6      127.65      156.14      1.65 o
   2   0   6       62.89       60.57      0.85 o
   3   0   6      119.42      131.41      1.45 o
   4   0   6        0.80        0.82      0.19 o
   5   0   6        5.40        7.37      0.35 o
   6   0   6       47.26       37.37      1.26 o
   7   0   6        0.01        0.00      0.38 o
   8   0   6       57.62       58.14      1.70 o
   9   0   6       43.52       42.37      1.75 o
  10   0   6        0.21       -0.40      0.59 o
  11   0   6        6.47        7.41      0.90 o
  12   0   6        2.80        3.78      1.08 o
 -12   1   6       11.79       14.44      1.40 o
 -11   1   6        3.22        4.36      1.06 o
 -10   1   6        0.07       -0.16      0.95 o
  -9   1   6        9.33       17.46      1.20 o
  -8   1   6       27.42       27.68      1.12 o
  -7   1   6       18.25       12.02      0.72 o
  -6   1   6       31.26       29.61      0.63 o
  -5   1   6       48.72       49.03      0.73 o
  -4   1   6      138.00      135.68      1.42 o
  -3   1   6      580.00      553.74      4.86 o
  -2   1   6      224.71      231.81      2.27 o
  -1   1   6      244.87      287.56      2.58 o
   0   1   6       95.68       79.25      0.95 o
   1   1   6      466.07      418.51      4.19 o
   2   1   6      416.22      408.49      4.43 o
   3   1   6      327.01      287.31      3.22 o
   4   1   6       10.97       10.28      0.39 o
   5   1   6       16.53       18.90      0.53 o
   6   1   6      124.47      113.75      1.47 o
   7   1   6      219.03      200.77      2.81 o
   8   1   6       36.31       33.72      1.25 o
   9   1   6        6.54        4.44      1.05 o
  10   1   6        6.82        5.63      0.78 o
  11   1   6        1.89        0.68      0.69 o
  12   1   6        0.00       -0.77      0.86 o
  13   1   6        1.04        0.40      0.99 o
 -12   2   6        1.49       -0.80      0.91 o
 -11   2   6       33.69       33.52      1.88 o
 -10   2   6        4.51        5.94      1.01 o
  -9   2   6       18.05       20.66      1.32 o
  -8   2   6       12.09       10.60      0.92 o
  -7   2   6      125.69       97.30      2.14 o
  -6   2   6       52.42       59.04      0.92 o
  -5   2   6      429.62      448.42      4.62 o
  -4   2   6      293.87      305.30      3.02 o
  -3   2   6       98.59       83.39      0.96 o
  -2   2   6       32.27       30.45      0.47 o
  -1   2   6      362.71      350.96      2.97 o
   0   2   6     1342.61     1394.43     11.23 o
   1   2   6      373.88      302.37      2.70 o
   2   2   6       42.47       54.84      0.63 o
   3   2   6       39.54       42.55      0.53 o
   4   2   6      563.58      553.85      4.84 o
   5   2   6      192.42      182.21      1.77 o
   6   2   6       39.47       53.59      0.83 o
   7   2   6       48.74       55.88      0.86 o
   8   2   6        3.48        2.12      0.39 o
   9   2   6       56.86       56.97      1.69 o
  10   2   6        0.00        0.54      0.62 o
  11   2   6        0.42       -0.64      0.89 o
  12   2   6        0.64        0.81      0.96 o
  13   2   6        6.66        6.93      1.25 o
 -12   3   6        0.06       -0.18      1.22 o
 -11   3   6       16.42       17.16      1.44 o
 -10   3   6       17.66       16.68      1.34 o
  -9   3   6        0.01       -0.64      0.64 o
  -8   3   6        5.00        4.35      1.21 o
  -7   3   6        0.52       -0.10      0.45 o
  -6   3   6       68.87       53.35      0.87 o
  -5   3   6       30.92       32.56      0.64 o
  -4   3   6       41.82       47.62      0.73 o
  -3   3   6      102.34      126.80      1.51 o
  -2   3   6      360.91      398.94      4.72 o
  -1   3   6       17.65       18.93      0.33 o
   0   3   6      621.69      705.66      5.52 o
   1   3   6      235.01      263.86      2.28 o
   2   3   6      406.77      443.70      3.55 o
   3   3   6      110.33      109.76      1.14 o
   4   3   6       55.80       54.48      0.72 o
   5   3   6      144.13      124.36      1.38 o
   6   3   6       13.61        7.42      0.28 o
   7   3   6      104.55      107.51      1.39 o
   8   3   6       10.85       13.05      0.58 o
   9   3   6        0.28       -0.26      0.41 o
  10   3   6        1.09        1.33      0.88 o
  11   3   6        8.07       12.59      2.59 o
  12   3   6        0.07       -0.43      0.97 o
  13   3   6        4.33        4.90      1.25 o
 -12   4   6        0.39       -0.55      1.26 o
 -11   4   6        0.57        1.98      1.37 o
 -10   4   6        0.29        1.19      0.83 o
  -9   4   6        0.80       -0.42      0.75 o
  -8   4   6       41.87       43.76      1.74 o
  -7   4   6        4.65        5.22      0.60 o
  -6   4   6        3.37        3.63      0.37 o
  -5   4   6        6.09        9.31      0.37 o
  -4   4   6      420.39      423.27      4.09 o
  -3   4   6      295.00      285.05      2.83 o
  -2   4   6       69.59       56.87      0.73 o
  -1   4   6      257.34      292.07      2.83 o
   0   4   6      410.99      423.91      3.98 o
   1   4   6      689.06      777.49      6.38 o
   2   4   6     1174.63     1249.29     10.63 o
   3   4   6      828.54      804.61      6.60 o
   4   4   6        6.15        4.96      0.23 o
   5   4   6        7.58        5.31      0.25 o
   6   4   6        2.63        2.06      0.25 o
   7   4   6       25.53       27.92      0.63 o
   8   4   6       41.91       37.36      0.88 o
   9   4   6       10.68       12.88      0.65 o
  10   4   6        4.97        8.97      1.45 o
  11   4   6       22.95       26.50      2.26 o
  12   4   6       18.21       24.38      1.72 o
  13   4   6        0.06       -0.96      0.96 o
 -12   5   6        7.10       10.20      1.99 o
 -11   5   6        1.49        0.30      1.32 o
 -10   5   6        0.66        1.72      1.25 o
  -9   5   6        0.67        1.35      0.80 o
  -8   5   6        0.02        0.07      0.76 o
  -7   5   6       17.07       20.11      0.99 o
  -6   5   6       41.17       38.31      0.95 o
  -5   5   6        6.16        4.61      0.35 o
  -4   5   6      137.22      134.35      1.55 o
  -3   5   6       91.06       78.20      1.02 o
  -2   5   6      291.45      275.47      2.74 o
  -1   5   6        2.46        6.81      0.24 o
   0   5   6      282.47      323.33      2.80 o
   1   5   6       47.09       59.36      0.70 o
   2   5   6       16.41       21.09      0.46 o
   3   5   6        3.75        4.68      0.23 o
   4   5   6       77.33       70.82      0.92 o
   5   5   6       26.38       26.75      0.54 o
   6   5   6       41.51       32.39      0.88 o
   7   5   6        1.31        2.56      0.30 o
   8   5   6      185.90      162.49      2.37 o
   9   5   6       21.37       16.06      0.76 o
  10   5   6        0.15       -0.12      0.94 o
  11   5   6        3.02        2.53      1.26 o
  12   5   6        3.87        2.56      1.37 o
  13   5   6        9.44        5.19      1.60 o
 -11   6   6       15.71       14.70      2.06 o
 -10   6   6        3.27        2.60      1.38 o
  -9   6   6       46.89       55.55      3.01 o
  -8   6   6       49.16       52.42      1.37 o
  -7   6   6       38.99       37.62      1.26 o
  -6   6   6        0.08       -0.37      0.37 o
  -5   6   6      230.73      242.03      2.96 o
  -4   6   6      114.37      106.03      1.42 o
  -3   6   6       42.12       32.44      0.73 o
  -2   6   6      156.94      135.16      1.52 o
  -1   6   6       37.09       39.98      0.64 o
   0   6   6      444.08      430.74      4.10 o
   1   6   6      369.79      329.73      3.03 o
   2   6   6      450.92      439.90      4.18 o
   3   6   6      441.37      473.16      4.24 o
   4   6   6       22.80       26.01      0.48 o
   5   6   6       47.03       60.01      0.88 o
   6   6   6       46.69       51.42      0.88 o
   7   6   6       63.10       71.47      1.31 o
   8   6   6       77.13       69.60      1.50 o
   9   6   6        1.39        1.89      0.53 o
  10   6   6        4.83        5.16      0.69 o
  11   6   6        6.48        7.58      1.58 o
  12   6   6        2.91        1.69      1.41 o
  13   6   6        0.03       -0.52      1.29 o
 -11   7   6        6.06        6.97      1.67 o
 -10   7   6        1.28       -0.69      1.13 o
  -9   7   6        5.92        9.63      1.55 o
  -8   7   6       95.43       99.19      2.99 o
  -7   7   6       84.73       79.59      2.37 o
  -6   7   6        4.35        2.85      0.42 o
  -5   7   6       50.47       53.34      1.12 o
  -4   7   6     1483.28     1449.89     15.13 o
  -3   7   6      414.40      382.57      4.32 o
  -2   7   6       18.53       14.11      0.40 o
  -1   7   6        0.74       -0.15      0.15 o
   0   7   6      738.87      710.03      6.23 o
   1   7   6      436.26      403.13      3.67 o
   2   7   6      419.20      406.08      3.92 o
   3   7   6      193.11      202.06      2.13 o
   4   7   6        0.02       -0.19      0.19 o
   5   7   6       27.40       25.25      0.57 o
   6   7   6      290.76      274.35      3.05 o
   7   7   6        1.71        2.28      0.41 o
   8   7   6       15.06       13.27      0.80 o
   9   7   6        1.25        0.59      0.72 o
  10   7   6       18.96       19.80      2.62 o
  11   7   6        0.38        1.38      1.12 o
  12   7   6        0.06        0.04      1.22 o
  13   7   6        2.43        3.67      1.49 o
 -10   8   6        2.50        1.07      1.32 o
  -9   8   6        0.11       -0.72      0.77 o
  -8   8   6       16.50       11.04      1.18 o
  -7   8   6        5.50        6.03      0.95 o
  -6   8   6        0.03        1.45      0.52 o
  -5   8   6       17.10       16.45      0.64 o
  -4   8   6      128.74      131.21      1.98 o
  -3   8   6      456.03      413.69      7.22 o
  -2   8   6        0.89       -0.05      0.25 o
  -1   8   6      553.10      528.11      5.72 o
   0   8   6      797.13      740.49      6.90 o
   1   8   6      945.05      964.60      8.37 o
   2   8   6        9.11        7.32      0.35 o
   3   8   6      408.47      362.41      3.37 o
   4   8   6      646.09      637.19      5.68 o
   5   8   6       73.53       72.74      1.04 o
   6   8   6       54.85       52.92      1.23 o
   7   8   6        1.92        0.72      0.46 o
   8   8   6       50.40       52.86      1.89 o
   9   8   6        8.12        7.22      0.95 o
  10   8   6       11.05       10.51      1.11 o
  11   8   6        5.46        4.72      0.95 o
  12   8   6        0.30       -0.25      1.22 o
  13   8   6        0.09        0.79      1.44 o
 -10   9   6        2.85        3.53      1.51 o
  -9   9   6        1.10        2.68      1.00 o
  -8   9   6        2.16        3.09      1.07 o
  -7   9   6        1.72        0.42      0.76 o
  -6   9   6       24.63       26.07      0.98 o
  -5   9   6       22.72       19.21      0.78 o
  -4   9   6       23.16       21.09      0.87 o
  -3   9   6       25.86       27.19      0.76 o
  -2   9   6       31.19       33.14      0.75 o
  -1   9   6      201.34      200.43      2.30 o
   0   9   6      333.29      329.95      3.53 o
   1   9   6      643.03      663.19      7.16 o
   2   9   6      271.25      283.18      3.08 o
   3   9   6       43.14       36.26      0.70 o
   4   9   6      551.11      534.80      5.49 o
   5   9   6      618.24      588.63      7.08 o
   6   9   6        0.78        0.15      0.42 o
   7   9   6        2.86        1.74      0.64 o
   8   9   6       60.82       58.16      2.05 o
   9   9   6       37.00       35.25      4.88 o
  10   9   6       11.13       14.59      1.21 o
  11   9   6        0.13        0.83      0.86 o
  12   9   6        4.10        4.65      1.57 o
  13   9   6        2.10        2.93      1.50 o
  -9  10   6        7.76        4.04      1.57 o
  -8  10   6        1.67        1.05      0.91 o
  -7  10   6        0.16       -0.75      0.75 o
  -6  10   6        1.84       -0.09      0.77 o
  -5  10   6       17.62       17.21      1.53 o
  -4  10   6        0.23        0.52      0.43 o
  -3  10   6        8.43        8.59      0.54 o
  -2  10   6        4.60        6.10      0.49 o
  -1  10   6        0.85        0.36      0.29 o
   0  10   6        0.01        0.49      0.29 o
   1  10   6       28.67       21.03      0.55 o
   2  10   6      102.31       99.62      1.45 o
   3  10   6        1.99        3.05      0.37 o
   4  10   6        0.49        1.08      0.32 o
   5  10   6       15.41       15.91      0.72 o
   6  10   6       26.53       24.27      1.05 o
   7  10   6      101.38       98.06      2.71 o
   8  10   6       79.09       80.89      2.82 o
   9  10   6       48.10       45.37      1.87 o
  10  10   6        7.57       12.75      1.22 o
  11  10   6       50.78       51.53      2.26 o
  12  10   6       21.90       28.51      1.84 o
  -8  11   6        3.22        4.46      1.44 o
  -7  11   6        0.75        1.51      0.93 o
  -6  11   6        5.26        7.81      1.14 o
  -5  11   6       11.35       10.82      0.93 o
  -4  11   6       14.83       13.95      0.96 o
  -3  11   6        8.42        8.47      0.80 o
  -2  11   6       19.00       20.68      0.74 o
  -1  11   6        0.16       -0.26      0.27 o
   0  11   6        1.45        1.44      0.32 o
   1  11   6        4.63        3.37      0.36 o
   2  11   6       14.27       12.09      0.54 o
   3  11   6        0.21        1.37      0.34 o
   4  11   6       32.79       32.01      0.98 o
   5  11   6        3.04        2.38      0.54 o
   6  11   6       33.62       32.70      1.24 o
   7  11   6        1.74        2.62      1.10 o
   8  11   6       33.10       36.53      2.28 o
   9  11   6        0.40        0.28      0.73 o
  10  11   6       16.04       12.22      1.33 o
  11  11   6        0.12       -0.23      1.59 o
  12  11   6        1.49       -0.30      1.32 o
  -8  12   6        0.64        0.77      1.23 o
  -7  12   6        0.31        0.35      1.26 o
  -6  12   6        0.54        2.11      0.95 o
  -5  12   6        0.00        0.06      0.82 o
  -4  12   6       16.61       21.16      1.19 o
  -3  12   6       47.91       52.53      1.88 o
  -2  12   6        8.36        7.49      0.82 o
  -1  12   6       16.57       16.52      0.97 o
   0  12   6       11.94       13.92      0.96 o
   1  12   6        0.36        0.37      0.37 o
   2  12   6       11.59        7.63      0.63 o
   3  12   6        1.55        2.60      0.44 o
   4  12   6       19.67       17.96      0.94 o
   5  12   6       70.65       77.65      1.95 o
   6  12   6        4.69        6.57      0.70 o
   7  12   6        0.31        2.69      1.16 o
   8  12   6        3.00        3.65      1.20 o
   9  12   6       46.47       48.79      2.98 o
  10  12   6        7.01        6.83      1.62 o
  11  12   6        0.53       -1.18      1.18 o
  -7  13   6        4.46        8.34      1.68 o
  -6  13   6        0.87        2.00      1.33 o
  -5  13   6        4.58        5.86      1.47 o
  -4  13   6        1.23        2.29      0.74 o
  -3  13   6       20.99       21.71      1.25 o
  -2  13   6       56.60       52.40      1.74 o
  -1  13   6        2.79        1.99      0.74 o
   0  13   6       14.42       15.76      1.03 o
   1  13   6       83.63       75.59      1.87 o
   2  13   6       69.87       65.23      2.69 o
   3  13   6       27.28       25.04      1.23 o
   4  13   6       19.03       16.19      1.26 o
   5  13   6        5.03        4.09      0.91 o
   6  13   6        0.36        0.06      1.10 o
   7  13   6       17.66       13.02      1.66 o
   8  13   6        0.01       -1.02      1.02 o
   9  13   6        5.58        6.14      1.68 o
  10  13   6        3.95        1.02      1.38 o
  11  13   6        0.58       -0.02      1.22 o
  -5  14   6        3.84        4.88      1.45 o
  -4  14   6       20.27       22.40      2.16 o
  -3  14   6        1.80        3.03      0.91 o
  -2  14   6        1.10        1.18      0.69 o
  -1  14   6       22.61       26.85      1.36 o
   0  14   6       48.82       50.36      1.73 o
   1  14   6       19.96       18.43      0.94 o
   2  14   6       12.91       11.78      0.94 o
   3  14   6        3.40        4.40      1.48 o
   4  14   6       11.70       11.02      1.19 o
   5  14   6       92.91       93.01      2.94 o
   6  14   6       31.06       26.21      2.29 o
   7  14   6        4.17        3.98      1.36 o
   8  14   6        0.00       -0.55      1.18 o
   9  14   6        6.22        4.67      1.49 o
  10  14   6        0.20        0.88      1.30 o
  -4  15   6        1.51       -0.15      1.17 o
  -3  15   6        0.13        0.30      1.16 o
  -2  15   6        5.76       10.89      1.63 o
  -1  15   6        1.97        5.67      1.37 o
   0  15   6       18.08       18.17      1.00 o
   1  15   6        7.23        5.85      1.08 o
   2  15   6        9.57       10.87      1.23 o
   3  15   6       22.69       26.35      1.70 o
   4  15   6       12.08       11.56      1.23 o
   5  15   6        0.46       -0.87      1.01 o
   6  15   6        1.14       -1.06      1.07 o
   7  15   6        7.71        7.01      1.66 o
   8  15   6        5.12        5.97      1.57 o
   9  15   6        9.40        8.21      1.83 o
  -2  16   6        9.13       10.25      1.70 o
  -1  16   6        1.14        1.26      1.26 o
   0  16   6        4.47        5.25      1.38 o
   1  16   6        2.56        3.68      1.35 o
   2  16   6        5.09        7.32      1.51 o
   3  16   6        4.32        3.87      1.01 o
   4  16   6        2.32        2.07      1.26 o
   5  16   6        3.95        4.10      1.47 o
   6  16   6       11.09       10.63      1.78 o
   7  16   6       10.08       11.78      1.92 o
   2  17   6        3.65        5.06      1.49 o
   3  17   6        1.04        0.93      1.25 o
  -6 -10   7        0.16        0.61      0.92 o
  -5 -10   7        0.49        0.75      0.86 o
  -4 -10   7        9.25        9.60      1.08 o
   1 -10   7        2.57        2.81      0.56 o
  -8  -9   7        5.28        4.04      1.30 o
  -7  -9   7        0.60        0.92      0.77 o
  -6  -9   7        5.23        3.82      0.83 o
  -5  -9   7        1.63        2.09      0.70 o
  -4  -9   7        2.26        1.73      0.63 o
  -3  -9   7        2.21        3.09      0.61 o
  -2  -9   7        0.14        0.12      0.70 o
  -1  -9   7        3.02        2.28      0.71 o
   0  -9   7       10.42        9.66      0.62 o
   4  -9   7        3.70        2.71      0.89 o
   5  -9   7        1.69        2.73      1.86 o
  -9  -8   7        2.71        4.65      1.37 o
  -8  -8   7        0.00        0.81      0.82 o
  -7  -8   7        1.43        0.98      0.71 o
  -6  -8   7        5.57        3.99      0.80 o
  -5  -8   7        6.32        6.65      0.82 o
  -4  -8   7        5.18        5.24      0.73 o
  -3  -8   7        0.03       -0.24      0.48 o
  -2  -8   7        2.72        4.51      0.56 o
  -1  -8   7       12.16       10.91      0.71 o
   0  -8   7        0.41       -0.12      0.32 o
   3  -8   7        5.24        4.46      1.74 o
   4  -8   7        2.68        1.65      0.59 o
   5  -8   7        0.19        1.02      0.54 o
   6  -8   7        1.32        2.54      1.74 o
 -10  -7   7        0.45       -0.75      1.20 o
  -9  -7   7        0.00        0.41      1.12 o
  -8  -7   7        0.12       -0.19      0.74 o
  -7  -7   7        0.01        0.11      0.72 o
  -6  -7   7        0.52       -0.26      0.63 o
  -5  -7   7       13.68       12.05      0.95 o
  -4  -7   7        2.89        2.31      0.62 o
  -3  -7   7        1.60        1.01      0.83 o
  -2  -7   7       57.98       53.19      1.23 o
  -1  -7   7       11.08       10.94      0.53 o
   0  -7   7        2.81        1.32      0.32 o
   2  -7   7        0.42       -0.38      1.19 o
   3  -7   7        0.92        0.73      1.41 o
   4  -7   7        0.53       -0.28      0.28 o
   5  -7   7        0.49        0.21      0.37 o
   6  -7   7        1.37        1.10      0.99 o
   7  -7   7        0.53        1.18      1.69 o
 -10  -6   7        0.07        0.67      1.33 o
  -9  -6   7        0.16       -1.06      1.06 o
  -8  -6   7        0.00       -0.69      0.69 o
  -7  -6   7        6.71        3.99      0.85 o
  -6  -6   7        1.10        3.09      0.96 o
  -5  -6   7        0.40       -0.05      0.52 o
  -4  -6   7        3.96        2.08      0.79 o
  -3  -6   7       29.82       31.65      1.34 o
  -2  -6   7        8.51       12.21      0.66 o
  -1  -6   7        6.41        5.94      0.39 o
   0  -6   7        3.14        4.03      0.27 o
   1  -6   7        3.31        2.98      1.25 o
   2  -6   7        1.20        0.10      1.08 o
   3  -6   7        0.19       -0.48      1.12 o
   4  -6   7        1.46        1.51      0.31 o
   5  -6   7        5.70        6.55      0.51 o
   6  -6   7        1.91        1.71      0.67 o
   7  -6   7       12.91       12.59      1.10 o
   8  -6   7        0.03       -1.26      1.63 o
 -11  -5   7        0.37        0.39      1.48 o
 -10  -5   7        1.04       -0.29      1.16 o
  -9  -5   7        6.78        8.36      1.57 o
  -8  -5   7       22.81       23.42      1.52 o
  -7  -5   7        0.17        0.79      0.72 o
  -6  -5   7        1.30        0.78      1.10 o
  -5  -5   7       39.41       32.50      2.50 o
  -4  -5   7       26.89       25.79      1.84 o
  -3  -5   7        6.77        4.12      0.49 o
  -2  -5   7       13.65       17.24      0.68 o
  -1  -5   7        4.15        2.22      0.32 o
   0  -5   7        7.32        5.72      0.41 o
   1  -5   7        0.02        0.06      1.01 o
   2  -5   7       26.82       25.50      2.34 o
   3  -5   7        9.03        7.45      1.54 o
   4  -5   7        0.41        0.36      0.27 o
   5  -5   7        4.04        3.10      0.33 o
   6  -5   7       23.13       25.29      0.82 o
   7  -5   7       11.08        8.41      0.75 o
   8  -5   7        1.00        0.61      0.53 o
   9  -5   7        1.67        0.46      0.69 o
 -11  -4   7        1.05        2.44      1.48 o
 -10  -4   7        0.18       -0.80      1.20 o
  -9  -4   7       27.81       28.72      2.41 o
  -8  -4   7       11.76       15.88      1.28 o
  -7  -4   7       21.45       28.80      1.51 o
  -6  -4   7        1.13        0.25      0.61 o
  -5  -4   7       18.69       14.67      0.98 o
  -4  -4   7      155.40      162.16      3.66 o
  -3  -4   7       31.66       38.17      1.31 o
  -2  -4   7        6.42        9.47      0.53 o
  -1  -4   7        1.79        0.62      0.24 o
   0  -4   7       53.75       50.90      1.32 o
   1  -4   7        4.76        7.04      0.52 o
   2  -4   7        5.47        7.35      1.43 o
   3  -4   7        9.35       10.25      0.59 o
   4  -4   7        5.55        5.42      0.32 o
   5  -4   7        0.22        0.39      0.32 o
   6  -4   7       23.92       23.84      1.08 o
   7  -4   7        2.63        1.93      0.52 o
   8  -4   7        2.43        1.55      0.58 o
   9  -4   7        0.01        0.03      0.77 o
  10  -4   7        0.08        0.20      0.73 o
 -12  -3   7        0.03       -0.04      1.33 o
 -11  -3   7       13.65       15.05      2.07 o
 -10  -3   7        2.42        2.43      1.47 o
  -9  -3   7       23.43       25.65      2.32 o
  -8  -3   7        4.80        3.78      0.89 o
  -7  -3   7        0.42        0.25      0.65 o
  -6  -3   7       82.66       74.90      2.25 o
  -5  -3   7      195.69      187.73      4.16 o
  -4  -3   7      192.05      196.02      4.12 o
  -3  -3   7       83.52       89.95      1.73 o
  -2  -3   7      145.18      135.38      2.43 o
  -1  -3   7      188.28      169.30      3.49 o
   0  -3   7      298.15      266.56      3.64 o
   1  -3   7      223.88      221.78      4.43 o
   2  -3   7        9.02        8.06      0.66 o
   3  -3   7       19.76       11.63      0.40 o
   4  -3   7      146.13      133.28      2.03 o
   5  -3   7        4.00        3.56      0.36 o
   6  -3   7        3.98        4.93      0.57 o
   7  -3   7        1.19        1.90      0.52 o
   8  -3   7        0.02       -0.08      0.59 o
   9  -3   7        0.07       -0.22      0.55 o
  10  -3   7        0.02       -0.58      0.58 o
  11  -3   7        0.10       -0.72      0.72 o
 -12  -2   7        1.64       -0.05      1.44 o
 -11  -2   7        0.46       -0.85      1.30 o
 -10  -2   7       26.81       25.85      2.37 o
  -9  -2   7        0.02       -0.98      0.98 o
  -8  -2   7        0.53        1.27      0.51 o
  -7  -2   7       13.28        9.91      0.66 o
  -6  -2   7       96.75       85.99      1.53 o
  -5  -2   7        1.48        1.36      0.51 o
  -4  -2   7       62.89       68.88      1.13 o
  -3  -2   7        0.07        0.04      0.25 o
  -2  -2   7       16.67       14.90      0.52 o
  -1  -2   7      191.15      189.63      2.44 o
   0  -2   7      197.67      199.99      2.50 o
   1  -2   7        5.00        4.26      0.41 o
   2  -2   7       11.55       14.23      0.45 o
   3  -2   7       74.48       77.39      1.28 o
   4  -2   7      133.08      128.51      1.99 o
   5  -2   7       32.04       33.68      0.87 o
   6  -2   7       34.18       32.23      0.89 o
   7  -2   7       33.84       36.31      1.22 o
   8  -2   7       23.67       21.90      1.04 o
   9  -2   7        7.76        8.46      0.80 o
  10  -2   7        4.77        5.58      0.80 o
  11  -2   7        1.90        0.53      0.69 o
 -12  -1   7        3.91        6.74      1.70 o
 -11  -1   7        4.61        6.62      1.70 o
 -10  -1   7       12.44       15.00      1.92 o
  -9  -1   7       21.36       16.10      1.83 o
  -8  -1   7       26.48       30.01      2.20 o
  -7  -1   7        3.36        2.47      0.42 o
  -6  -1   7       68.36       65.38      1.34 o
  -5  -1   7      128.61      128.08      1.48 o
  -4  -1   7       11.80       10.41      0.31 o
  -3  -1   7      110.67      106.17      1.41 o
  -2  -1   7       33.09       31.23      0.58 o
  -1  -1   7       34.58       34.52      0.59 o
   0  -1   7       32.80       40.15      0.60 o
   1  -1   7        1.83        3.26      0.17 o
   2  -1   7       58.13       57.89      0.88 o
   3  -1   7       47.49       48.07      0.81 o
   4  -1   7        0.27        0.27      0.23 o
   5  -1   7       30.55       28.04      0.81 o
   6  -1   7       38.39       39.81      1.10 o
   7  -1   7       18.06       18.16      0.90 o
   8  -1   7       13.08       14.19      0.87 o
   9  -1   7        0.67        0.61      0.58 o
  10  -1   7        0.10        0.09      0.61 o
  11  -1   7        7.83        9.33      1.19 o
  12  -1   7        4.40        4.89      1.06 o
 -12   0   7        0.16        0.67      1.32 o
 -11   0   7        4.05        3.16      1.44 o
 -10   0   7        1.29        2.35      1.26 o
  -9   0   7       23.76       25.10      1.49 o
  -8   0   7        5.16        5.26      0.64 o
  -7   0   7        6.25        7.22      0.54 o
  -6   0   7        5.20        3.81      0.39 o
  -5   0   7      254.66      238.29      2.60 o
  -4   0   7       93.30       88.69      1.10 o
  -3   0   7       14.90       16.23      0.37 o
  -2   0   7      280.68      286.04      3.19 o
  -1   0   7      307.84      329.41      3.80 o
   0   0   7       13.42       12.02      0.33 o
   1   0   7        1.71        2.61      0.23 o
   2   0   7        1.76        2.76      0.27 o
   3   0   7       34.73       36.40      0.63 o
   4   0   7       34.39       32.84      0.64 o
   5   0   7       26.19       23.35      0.66 o
   6   0   7       20.10       18.12      0.64 o
   7   0   7        0.03        0.33      0.48 o
   8   0   7        2.44        1.59      0.59 o
   9   0   7        2.70        1.35      0.62 o
  10   0   7        0.22       -0.21      0.57 o
  11   0   7        0.01        0.35      0.67 o
  12   0   7        2.92        3.03      1.04 o
 -12   1   7        0.40       -0.92      1.25 o
 -11   1   7        7.60        2.92      1.54 o
 -10   1   7        3.02        3.73      0.92 o
  -9   1   7       23.31       31.14      1.54 o
  -8   1   7       60.91       64.09      1.73 o
  -7   1   7       32.33       28.63      0.95 o
  -6   1   7        0.62        0.60      0.30 o
  -5   1   7       22.81       20.46      0.55 o
  -4   1   7       81.78       73.22      0.98 o
  -3   1   7      237.59      225.43      2.33 o
  -2   1   7        4.80        4.19      0.23 o
  -1   1   7        1.18        0.59      0.13 o
   0   1   7       67.48       70.88      0.90 o
   1   1   7       64.56       76.34      1.04 o
   2   1   7      107.03      120.65      1.49 o
   3   1   7       34.04       42.88      0.64 o
   4   1   7        1.13        0.78      0.26 o
   5   1   7      509.30      503.20      8.28 o
   6   1   7       77.28       72.90      1.31 o
   7   1   7        6.00        6.22      0.64 o
   8   1   7        0.47        0.02      0.52 o
   9   1   7        4.47        4.80      0.72 o
  10   1   7        0.08       -0.70      0.74 o
  11   1   7        2.66        2.79      0.80 o
  12   1   7        0.03       -1.08      1.08 o
 -12   2   7       18.84       18.19      2.92 o
 -11   2   7        1.54        3.73      1.03 o
 -10   2   7        4.82        2.29      0.93 o
  -9   2   7       15.63       19.86      1.31 o
  -8   2   7       64.27       56.69      1.96 o
  -7   2   7       13.23       12.78      0.79 o
  -6   2   7       37.86       24.29      0.70 o
  -5   2   7      236.75      233.07      2.83 o
  -4   2   7      111.75      107.59      1.23 o
  -3   2   7      303.73      302.51      3.27 o
  -2   2   7       26.78       27.32      0.49 o
  -1   2   7      127.13      104.85      1.10 o
   0   2   7      610.57      633.66      5.49 o
   1   2   7      388.34      393.30      3.48 o
   2   2   7       97.48      111.79      1.22 o
   3   2   7        6.83       11.29      0.36 o
   4   2   7      579.42      599.21      5.95 o
   5   2   7       73.39       77.92      1.51 o
   6   2   7        0.08       -0.24      0.24 o
   7   2   7       47.12       45.51      1.79 o
   8   2   7        0.00        0.26      0.52 o
   9   2   7        3.65        4.78      0.71 o
  10   2   7        1.83        2.04      0.71 o
  11   2   7        0.24        0.42      0.70 o
  12   2   7        2.20        2.12      1.04 o
  13   2   7        0.36        0.90      1.02 o
 -12   3   7        0.43        0.85      1.42 o
 -11   3   7        5.47        9.31      1.25 o
 -10   3   7       23.78       31.86      3.36 o
  -9   3   7       49.46       48.34      1.95 o
  -8   3   7        9.71        7.07      0.89 o
  -7   3   7       10.92       13.97      0.84 o
  -6   3   7      132.37      123.92      1.94 o
  -5   3   7      141.98      139.38      1.76 o
  -4   3   7      474.34      454.20      4.67 o
  -3   3   7        6.66        7.49      0.29 o
  -2   3   7       63.02       72.69      0.87 o
  -1   3   7      265.94      254.61      2.25 o
   0   3   7      475.95      483.76      4.05 o
   1   3   7      141.92      142.81      1.42 o
   2   3   7      253.30      264.76      2.44 o
   3   3   7       55.99       59.66      0.73 o
   4   3   7       46.92       38.73      0.56 o
   5   3   7      182.16      178.88      1.78 o
   6   3   7       14.31       11.73      0.35 o
   7   3   7       10.65       10.08      0.44 o
   8   3   7        9.16        9.76      0.60 o
   9   3   7        4.59        5.29      0.91 o
  10   3   7       25.37       27.83      1.34 o
  11   3   7        9.46       10.05      1.27 o
  12   3   7        7.36        7.68      1.29 o
  13   3   7        4.35        3.18      1.21 o
 -12   4   7        0.67       -1.33      1.33 o
 -11   4   7        0.82       -0.21      1.35 o
 -10   4   7       15.63       19.57      1.42 o
  -9   4   7       27.25       25.96      1.52 o
  -8   4   7       10.54        6.90      1.00 o
  -7   4   7        2.89       -0.50      0.50 o
  -6   4   7      146.72      147.73      2.47 o
  -5   4   7       47.02       43.65      0.84 o
  -4   4   7      146.13      137.88      1.60 o
  -3   4   7       32.70       38.37      0.67 o
  -2   4   7      246.81      231.10      2.36 o
  -1   4   7      122.55      112.79      1.14 o
   0   4   7       12.55        6.32      0.24 o
   1   4   7        8.45        8.44      0.26 o
   2   4   7      208.70      228.32      2.05 o
   3   4   7      121.32      109.58      1.07 o
   4   4   7      222.54      218.85      2.23 o
   5   4   7       21.16       19.06      0.46 o
   6   4   7       10.90       16.31      0.45 o
   7   4   7        0.03       -0.25      0.25 o
   8   4   7      147.30      134.74      2.24 o
   9   4   7       37.78       38.10      1.24 o
  10   4   7       25.52       23.60      1.27 o
  11   4   7        0.35        0.19      0.92 o
  12   4   7       23.43       24.51      1.80 o
  13   4   7       10.00       10.67      2.05 o
 -11   5   7        0.73        1.02      1.39 o
 -10   5   7        0.56       -1.10      1.10 o
  -9   5   7        4.03        3.11      0.87 o
  -8   5   7        1.19       -0.68      0.68 o
  -7   5   7       25.24       32.93      1.25 o
  -6   5   7      111.31      108.66      2.00 o
  -5   5   7       18.58       16.17      0.73 o
  -4   5   7        6.78       10.92      0.41 o
  -3   5   7      179.87      179.54      2.26 o
  -2   5   7      727.27      744.86      6.91 o
  -1   5   7      472.57      480.81      4.56 o
   0   5   7        6.66        6.94      0.27 o
   1   5   7      313.34      301.75      2.79 o
   2   5   7      931.80      918.66      8.08 o
   3   5   7       68.57       65.09      0.83 o
   4   5   7       78.30       62.22      0.77 o
   5   5   7       66.17       68.76      0.95 o
   6   5   7       82.12       84.30      1.12 o
   7   5   7       10.59       15.54      0.61 o
   8   5   7        3.55        4.32      0.42 o
   9   5   7        0.70        2.11      0.54 o
  10   5   7        1.17        3.57      1.20 o
  11   5   7        0.06        1.82      1.18 o
  12   5   7        0.26       -0.40      1.01 o
  13   5   7        1.27        0.44      1.04 o
 -11   6   7        4.29        7.53      1.82 o
 -10   6   7        0.21        2.35      1.30 o
  -9   6   7        0.92        2.47      1.27 o
  -8   6   7       58.06       60.05      3.96 o
  -7   6   7       34.80       35.80      1.29 o
  -6   6   7        0.29        0.23      0.43 o
  -5   6   7       75.25       82.45      1.88 o
  -4   6   7       45.82       38.90      0.79 o
  -3   6   7       36.82       31.73      0.77 o
  -2   6   7       17.76       10.25      0.43 o
  -1   6   7       12.84        7.06      0.30 o
   0   6   7       58.67       53.37      0.71 o
   1   6   7       41.19       49.10      0.66 o
   2   6   7      200.90      193.71      2.04 o
   3   6   7        0.02        0.95      0.18 o
   4   6   7      106.75      117.22      1.52 o
   5   6   7      488.90      486.51      5.37 o
   6   6   7      328.37      292.14      3.19 o
   7   6   7      180.38      149.44      2.22 o
   8   6   7       33.88       34.33      1.04 o
   9   6   7       46.55       49.08      1.45 o
  10   6   7       45.91       43.72      2.61 o
  11   6   7       35.76       40.70      2.64 o
  12   6   7        0.00       -1.19      1.19 o
  13   6   7        0.05        2.17      1.37 o
 -11   7   7        1.45        0.36      1.37 o
 -10   7   7        0.14       -0.26      1.19 o
  -9   7   7        0.27        1.36      1.27 o
  -8   7   7        4.42        3.98      2.08 o
  -7   7   7        2.14        3.86      0.89 o
  -6   7   7       72.83       66.05      1.50 o
  -5   7   7        9.57        9.06      0.95 o
  -4   7   7       22.82       24.41      0.78 o
  -3   7   7      110.51       99.92      1.38 o
  -2   7   7       11.63       14.98      0.45 o
  -1   7   7        2.08        1.90      0.24 o
   0   7   7       22.85       26.42      0.55 o
   1   7   7        6.07        7.68      0.35 o
   2   7   7       51.21       48.11      0.75 o
   3   7   7        8.09        6.35      0.30 o
   4   7   7       38.82       32.90      0.64 o
   5   7   7        9.32        7.10      0.35 o
   6   7   7        6.10        7.77      0.45 o
   7   7   7       38.29       28.32      0.94 o
   8   7   7        3.31        4.98      0.61 o
   9   7   7        6.56        7.07      0.72 o
  10   7   7       15.13       15.37      1.85 o
  11   7   7        0.01        0.00      1.11 o
  12   7   7        6.10        7.86      1.64 o
  13   7   7        2.39        3.09      1.52 o
 -10   8   7        4.06        4.21      1.50 o
  -9   8   7        4.96        4.59      1.50 o
  -8   8   7        0.07        0.14      0.84 o
  -7   8   7        2.59        2.08      1.29 o
  -6   8   7       23.10       28.82      1.12 o
  -5   8   7        0.73        0.72      0.50 o
  -4   8   7       17.66       23.20      0.85 o
  -3   8   7        9.75        7.58      0.48 o
  -2   8   7       86.34       83.42      1.21 o
  -1   8   7       26.02       23.76      0.59 o
   0   8   7       47.80       38.09      0.69 o
   1   8   7        7.15        4.08      0.28 o
   2   8   7      275.16      268.61      2.76 o
   3   8   7       18.32       15.21      0.52 o
   4   8   7       85.08       78.02      1.03 o
   5   8   7       18.16       11.69      0.50 o
   6   8   7       33.75       25.51      0.98 o
   7   8   7        2.80        1.82      0.51 o
   8   8   7        2.27        0.75      0.64 o
   9   8   7       10.33        6.07      0.90 o
  10   8   7       26.99       26.50      2.28 o
  11   8   7       11.67        8.14      1.66 o
  12   8   7        8.78        7.29      1.64 o
  13   8   7        1.08        0.98      1.36 o
 -10   9   7        4.83        6.20      1.73 o
  -9   9   7       11.13       16.49      1.99 o
  -8   9   7        8.87        7.78      1.34 o
  -7   9   7        0.09        0.89      1.72 o
  -6   9   7       24.29       28.65      2.24 o
  -5   9   7       30.75       32.93      1.82 o
  -4   9   7       33.11       29.96      0.98 o
  -3   9   7        2.68        2.21      0.39 o
  -2   9   7        3.12        5.39      0.43 o
  -1   9   7        3.62        4.01      0.34 o
   0   9   7       10.39       10.04      0.42 o
   1   9   7        6.51        4.72      0.31 o
   2   9   7       99.42      105.69      1.44 o
   3   9   7      127.66      127.50      1.66 o
   4   9   7        5.52        5.71      0.46 o
   5   9   7        1.70        2.22      0.43 o
   6   9   7        0.01       -0.47      0.47 o
   7   9   7        7.78        5.57      0.84 o
   8   9   7        0.11        0.16      0.64 o
   9   9   7       19.39       14.61      1.19 o
  10   9   7        0.16        1.24      1.35 o
  11   9   7        0.07        1.68      1.12 o
  12   9   7        0.05       -1.19      1.19 o
  13   9   7        0.85        3.35      1.49 o
  -9  10   7        4.03        2.86      1.52 o
  -8  10   7        2.53        0.40      0.92 o
  -7  10   7        2.32        3.35      0.95 o
  -6  10   7       12.97       13.05      2.13 o
  -5  10   7       74.45       78.50      3.54 o
  -4  10   7       11.39        8.36      0.73 o
  -3  10   7       28.94       30.31      0.86 o
  -2  10   7      129.36      130.95      3.06 o
  -1  10   7      291.27      275.52      3.60 o
   0  10   7       47.22       46.76      1.02 o
   1  10   7        5.17        1.86      0.33 o
   2  10   7      309.61      276.80      3.62 o
   3  10   7      129.04      123.18      2.15 o
   4  10   7       31.38       32.41      0.98 o
   5  10   7        0.33        0.99      0.46 o
   6  10   7        0.01       -0.49      0.53 o
   7  10   7        6.83        5.31      0.84 o
   8  10   7       15.37       18.62      1.27 o
   9  10   7        9.37        9.88      1.06 o
  10  10   7        0.95       -0.97      0.97 o
  11  10   7        0.80        2.22      0.97 o
  12  10   7        0.56       -0.01      1.37 o
  -8  11   7        1.13        1.11      1.39 o
  -7  11   7        1.07        1.32      0.94 o
  -6  11   7        1.32        0.15      1.45 o
  -5  11   7        0.12       -0.23      1.01 o
  -4  11   7        6.85        4.59      1.26 o
  -3  11   7        9.82        8.72      0.69 o
  -2  11   7       26.72       29.11      1.06 o
  -1  11   7        9.04        9.33      0.53 o
   0  11   7        2.90        2.07      0.39 o
   1  11   7       45.25       42.54      0.84 o
   2  11   7      134.07      135.16      2.33 o
   3  11   7       40.69       40.90      1.14 o
   4  11   7        1.68        2.80      0.54 o
   5  11   7      165.72      167.34      3.22 o
   6  11   7      124.04      125.03      5.22 o
   7  11   7       68.60       66.67      2.28 o
   8  11   7        0.83       -0.65      0.71 o
   9  11   7       12.81       13.30      1.23 o
  10  11   7       11.83       10.15      1.84 o
  11  11   7        2.10        1.90      1.01 o
  12  11   7        0.21        0.42      1.36 o
  -7  12   7        1.17       -0.75      1.22 o
  -6  12   7        0.70        0.62      0.91 o
  -5  12   7        3.02        6.52      1.09 o
  -4  12   7       12.97       12.49      1.24 o
  -3  12   7        0.66        0.29      0.63 o
  -2  12   7        5.40        3.90      0.87 o
  -1  12   7        9.05        8.56      0.56 o
   0  12   7        7.01        5.17      0.48 o
   1  12   7       63.84       62.28      1.28 o
   2  12   7      126.72      128.37      2.68 o
   3  12   7       17.66       21.97      1.02 o
   4  12   7        1.09        1.74      0.57 o
   5  12   7      101.40       99.72      2.93 o
   6  12   7      148.02      141.91      4.04 o
   7  12   7       96.46      105.65      3.04 o
   8  12   7       12.53       13.02      1.83 o
   9  12   7       12.07       15.15      1.80 o
  10  12   7       50.11       54.64      3.29 o
  11  12   7       25.45       32.21      2.80 o
  -6  13   7        0.87        0.49      1.32 o
  -5  13   7        0.01       -0.45      1.20 o
  -4  13   7        1.87        0.75      1.20 o
  -3  13   7        4.18        4.90      1.02 o
  -2  13   7        4.65        5.14      1.31 o
  -1  13   7       37.81       38.07      1.54 o
   0  13   7       60.00       63.91      1.95 o
   1  13   7       14.63       19.57      1.23 o
   2  13   7       10.93        6.65      1.39 o
   3  13   7       20.10       17.07      1.79 o
   4  13   7       97.60       95.75      4.05 o
   5  13   7       20.43       23.53      2.14 o
   6  13   7       45.08       44.01      2.69 o
   7  13   7        0.88        1.73      1.19 o
   8  13   7       10.03        9.66      1.63 o
   9  13   7       12.65       16.92      2.10 o
  10  13   7       20.94       22.98      2.38 o
  11  13   7        4.48        2.84      1.41 o
  -5  14   7        4.71        5.84      1.57 o
  -4  14   7        7.75        7.43      1.58 o
  -3  14   7        6.51        8.45      1.55 o
  -2  14   7        0.08       -0.74      0.74 o
  -1  14   7        3.33        2.82      0.92 o
   0  14   7        0.03       -0.07      0.78 o
   1  14   7        0.03       -0.28      0.75 o
   2  14   7        1.58        0.97      0.83 o
   3  14   7       12.53       13.63      1.89 o
   4  14   7       46.48       55.22      2.26 o
   5  14   7        1.58        4.02      2.01 o
   6  14   7        1.11       -1.05      1.06 o
   7  14   7        6.46        7.22      1.57 o
   8  14   7        6.81        7.27      1.66 o
   9  14   7        5.47        7.98      1.72 o
  10  14   7        3.76        2.68      1.52 o
  -4  15   7        0.09       -0.82      1.23 o
  -3  15   7        2.24        1.24      1.27 o
  -2  15   7        2.97        1.23      1.23 o
  -1  15   7        0.02       -0.49      1.10 o
   0  15   7        1.62        2.93      1.02 o
   1  15   7        8.65        7.24      1.14 o
   2  15   7        1.86        2.39      0.91 o
   3  15   7        1.32        0.62      0.84 o
   4  15   7        0.57        0.46      0.85 o
   5  15   7        2.05        3.97      1.42 o
   6  15   7        0.11        0.24      1.12 o
   7  15   7        0.28        1.36      1.35 o
   8  15   7        0.52        0.85      1.29 o
   9  15   7        0.02        1.79      1.45 o
  -2  16   7        2.47        1.62      1.33 o
  -1  16   7        5.37        6.25      1.52 o
   0  16   7        3.02        3.37      1.32 o
   1  16   7        0.27        0.58      1.17 o
   2  16   7        0.07        0.30      1.11 o
   3  16   7        1.72        2.02      1.01 o
   4  16   7       11.14        8.34      1.68 o
   5  16   7        2.58        3.57      1.39 o
   6  16   7        0.22       -0.45      1.26 o
   7  16   7        5.83        8.10      1.75 o
   2  17   7        5.88        5.05      1.44 o
   3  17   7        3.93        3.26      1.44 o
   4  17   7        2.99       -1.18      1.18 o
  -6  -9   8        1.18        1.50      0.92 o
  -5  -9   8        2.64        2.49      0.93 o
  -4  -9   8        0.95        0.36      0.74 o
  -2  -9   8        5.57        6.55      0.99 o
  -1  -9   8        0.30        1.73      0.68 o
   0  -9   8        0.00        0.70      0.39 o
  -7  -8   8        0.14        0.17      0.75 o
  -6  -8   8        1.86        2.75      0.80 o
  -5  -8   8        2.70        3.43      0.74 o
  -4  -8   8        6.92       10.72      0.86 o
  -3  -8   8        7.03        6.21      0.70 o
  -2  -8   8        0.18       -0.64      0.66 o
  -1  -8   8       12.77       13.07      0.81 o
   0  -8   8        0.01        0.54      0.55 o
   3  -8   8        0.15       -1.45      1.45 o
   4  -8   8        5.25        6.00      2.05 o
   5  -8   8        0.22        0.44      1.64 o
  -9  -7   8        0.01        0.30      1.11 o
  -8  -7   8        0.30        0.58      0.82 o
  -7  -7   8        1.59        1.64      0.79 o
  -6  -7   8        3.89        3.10      0.77 o
  -5  -7   8        0.84        1.47      0.68 o
  -4  -7   8       18.71       22.71      1.14 o
  -3  -7   8        2.85        3.92      0.86 o
  -2  -7   8       30.43       28.66      1.08 o
  -1  -7   8       21.85       24.81      0.98 o
   0  -7   8        0.10        1.07      0.35 o
   2  -7   8        2.66        3.42      1.57 o
   3  -7   8        2.35        3.37      1.66 o
   4  -7   8        1.60        3.37      1.61 o
   5  -7   8        1.39        0.50      0.45 o
   6  -7   8        3.31        3.78      1.93 o
  -9  -6   8        0.00        1.74      1.25 o
  -8  -6   8        0.02       -0.66      0.81 o
  -7  -6   8        0.02       -0.69      0.69 o
  -6  -6   8        6.39        6.08      0.86 o
  -5  -6   8        7.38        6.26      0.79 o
  -4  -6   8       15.29       12.03      0.89 o
  -3  -6   8        1.61        0.51      0.48 o
  -2  -6   8       20.23       17.45      0.72 o
  -1  -6   8        0.17       -0.04      0.30 o
   0  -6   8        7.36        4.90      0.43 o
   1  -6   8       10.39        5.98      1.60 o
   2  -6   8        1.65       -1.24      1.24 o
   3  -6   8        1.16        0.29      1.37 o
   4  -6   8        0.32       -0.03      0.29 o
   5  -6   8       19.05       18.45      1.42 o
   6  -6   8       17.09       15.63      2.35 o
   7  -6   8        2.53        2.44      1.68 o
 -10  -5   8        2.77        2.63      1.42 o
  -9  -5   8        2.72        2.74      1.32 o
  -8  -5   8        2.37        3.39      0.93 o
  -7  -5   8       35.12       38.04      1.76 o
  -6  -5   8        0.23       -0.41      0.62 o
  -5  -5   8        3.48        5.29      0.87 o
  -4  -5   8        9.51       10.69      0.85 o
  -3  -5   8        0.55        0.13      0.50 o
  -2  -5   8        5.05        3.72      0.45 o
  -1  -5   8       15.93       12.41      0.57 o
   0  -5   8        1.20        0.22      0.24 o
   1  -5   8        1.42        2.81      1.33 o
   2  -5   8        0.63       -0.98      0.98 o
   3  -5   8       16.43       12.76      1.76 o
   4  -5   8        0.34        0.56      0.31 o
   5  -5   8       11.02       10.24      1.08 o
   6  -5   8       23.41       26.40      1.36 o
   7  -5   8        3.80        5.56      0.90 o
   8  -5   8        0.07       -0.17      1.68 o
 -11  -4   8        0.03        1.20      1.55 o
 -10  -4   8        0.53        0.19      1.24 o
  -9  -4   8        0.38        0.73      1.22 o
  -8  -4   8        1.46        2.44      0.87 o
  -7  -4   8        0.09       -0.70      0.70 o
  -6  -4   8       27.43       30.24      1.48 o
  -5  -4   8        1.41        0.61      0.63 o
  -4  -4   8        0.11       -0.18      0.74 o
  -3  -4   8       36.13       37.04      1.42 o
  -2  -4   8        0.00       -0.20      0.34 o
  -1  -4   8       42.07       39.78      0.82 o
   0  -4   8        0.84        0.30      0.27 o
   1  -4   8        6.74        6.10      0.65 o
   2  -4   8       10.14        9.32      0.59 o
   3  -4   8        4.28        4.10      0.35 o
   4  -4   8       45.23       45.38      1.21 o
   5  -4   8        0.01       -0.08      0.29 o
   6  -4   8       16.72       14.18      0.76 o
   7  -4   8        2.05        1.46      0.51 o
   8  -4   8        0.35        0.03      0.48 o
   9  -4   8        0.00        0.27      0.66 o
 -11  -3   8        3.78        4.03      1.66 o
 -10  -3   8        5.77        7.17      1.58 o
  -9  -3   8        2.30        3.87      1.42 o
  -8  -3   8       27.53       34.67      1.79 o
  -7  -3   8        1.58        1.94      0.75 o
  -6  -3   8        2.95        1.15      0.69 o
  -5  -3   8        1.97        3.90      0.71 o
  -4  -3   8       14.62       23.01      1.14 o
  -3  -3   8      152.35      156.97      2.71 o
  -2  -3   8       49.32       48.58      1.70 o
  -1  -3   8       18.92       15.66      0.64 o
   0  -3   8        7.15        6.15      0.46 o
   1  -3   8       35.71       26.75      0.63 o
   2  -3   8      170.96      153.69      2.24 o
   3  -3   8        4.11        5.70      0.32 o
   4  -3   8        0.42        0.56      0.27 o
   5  -3   8       33.46       36.03      1.04 o
   6  -3   8        7.20        5.45      0.46 o
   7  -3   8        2.64        1.88      0.51 o
   8  -3   8        0.15        0.11      0.84 o
   9  -3   8        0.03       -0.52      0.52 o
  10  -3   8        0.27       -0.16      0.71 o
 -11  -2   8        0.32        2.01      1.49 o
 -10  -2   8       10.97       15.90      2.01 o
  -9  -2   8       38.75       39.42      2.69 o
  -8  -2   8        2.94        4.88      1.38 o
  -7  -2   8        0.98        0.84      1.07 o
  -6  -2   8        1.59        1.43      0.68 o
  -5  -2   8       41.46       40.84      1.59 o
  -4  -2   8       47.19       35.78      1.14 o
  -3  -2   8       23.35       30.68      0.85 o
  -2  -2   8       63.63       73.99      1.34 o
  -1  -2   8        0.20        0.93      0.26 o
   0  -2   8       13.67        8.12      0.53 o
   1  -2   8        6.92        4.23      0.38 o
   2  -2   8       31.32       30.39      0.69 o
   3  -2   8       81.31       74.05      1.28 o
   4  -2   8        8.90       10.32      0.51 o
   5  -2   8        1.90        2.47      0.36 o
   6  -2   8        0.05       -0.33      0.39 o
   7  -2   8       20.49       20.46      1.61 o
   8  -2   8        4.22        3.56      0.63 o
   9  -2   8        5.88        6.36      0.75 o
  10  -2   8        0.14       -0.90      0.90 o
  11  -2   8        0.00        1.34      0.85 o
 -11  -1   8        0.40       -1.27      1.27 o
 -10  -1   8        0.70        2.53      1.48 o
  -9  -1   8       41.86       43.75      2.85 o
  -8  -1   8       14.66       13.36      1.73 o
  -7  -1   8        3.24        2.93      0.55 o
  -6  -1   8       52.67       48.77      1.30 o
  -5  -1   8      195.18      210.37      2.82 o
  -4  -1   8      201.06      213.19      3.77 o
  -3  -1   8      111.33      101.86      1.59 o
  -2  -1   8        6.08        4.90      0.34 o
  -1  -1   8       15.13       18.41      0.55 o
   0  -1   8       82.36       85.62      1.28 o
   1  -1   8        0.31        0.60      0.22 o
   2  -1   8        0.01       -0.10      0.26 o
   3  -1   8       12.63       11.36      0.56 o
   4  -1   8       39.78       34.70      0.93 o
   5  -1   8       60.29       58.36      1.37 o
   6  -1   8       10.16       10.68      0.58 o
   7  -1   8       17.62       16.05      1.30 o
   8  -1   8       16.89       17.22      0.98 o
   9  -1   8        0.06        0.37      0.59 o
  10  -1   8        3.33        2.62      0.99 o
  11  -1   8        0.45        0.53      0.70 o
 -12   0   8        1.68        1.12      1.52 o
 -11   0   8        3.96        3.71      1.61 o
 -10   0   8        0.01       -1.18      1.18 o
  -9   0   8        0.61        0.25      1.07 o
  -8   0   8        2.18       -0.67      0.98 o
  -7   0   8        0.31        0.46      0.42 o
  -6   0   8        0.41        0.42      0.33 o
  -5   0   8       70.81       63.93      1.08 o
  -4   0   8      355.99      361.30      4.09 o
  -3   0   8        1.21        0.74      0.33 o
  -2   0   8       11.63       11.05      0.46 o
  -1   0   8        6.57        9.62      0.43 o
   0   0   8       11.19       16.12      0.52 o
   1   0   8       20.05       18.48      0.46 o
   2   0   8       74.55       78.70      1.21 o
   3   0   8       49.79       51.22      0.92 o
   4   0   8       71.13       70.44      1.60 o
   5   0   8       30.64       31.75      0.89 o
   6   0   8        1.32        1.03      0.47 o
   7   0   8       21.18       21.48      1.75 o
   8   0   8        2.40        3.25      0.62 o
   9   0   8        7.65        8.63      0.81 o
  10   0   8        5.14        5.09      0.82 o
  11   0   8        3.91        3.87      0.87 o
  12   0   8        0.15        1.92      1.92 o
 -12   1   8        4.92        8.09      1.85 o
 -11   1   8        9.70       10.54      1.89 o
 -10   1   8        0.60        1.02      1.26 o
  -9   1   8        0.19       -0.93      0.93 o
  -8   1   8        0.01        0.17      0.54 o
  -7   1   8        3.60        2.81      0.47 o
  -6   1   8        1.37        1.67      0.33 o
  -5   1   8       74.16       72.76      1.28 o
  -4   1   8      299.78      295.32      3.17 o
  -3   1   8       33.76       37.53      0.62 o
  -2   1   8        0.32       -0.13      0.14 o
  -1   1   8       31.89       35.04      0.62 o
   0   1   8      165.31      161.93      1.98 o
   1   1   8        0.21        0.00      0.17 o
   2   1   8      124.37      121.53      1.54 o
   3   1   8       97.45       92.47      1.29 o
   4   1   8      146.56      148.75      2.10 o
   5   1   8      357.58      368.45      4.68 o
   6   1   8       30.09       30.39      1.01 o
   7   1   8       31.90       27.76      1.16 o
   8   1   8        4.65        3.64      0.66 o
   9   1   8        5.76        7.54      0.86 o
  10   1   8       12.29       11.77      0.98 o
  11   1   8        0.96        1.36      0.75 o
  12   1   8        5.56        9.00      1.28 o
 -12   2   8        0.01        0.49      1.45 o
 -11   2   8        0.02       -1.32      1.32 o
 -10   2   8       56.26       66.61      2.50 o
  -9   2   8        3.49        1.71      0.83 o
  -8   2   8        0.09       -0.25      0.65 o
  -7   2   8        4.25        4.47      0.52 o
  -6   2   8       22.31       21.83      0.75 o
  -5   2   8       28.07       26.53      0.78 o
  -4   2   8       25.76       22.56      0.59 o
  -3   2   8       26.42       24.01      0.52 o
  -2   2   8      202.72      189.92      1.98 o
  -1   2   8      193.78      194.35      1.87 o
   0   2   8      106.14      101.46      1.14 o
   1   2   8        8.54        9.98      0.40 o
   2   2   8      456.52      468.08      5.57 o
   3   2   8     1005.61     1025.45     12.76 o
   4   2   8        5.61        6.78      0.39 o
   5   2   8       12.55       14.61      0.61 o
   6   2   8        0.89        0.77      0.40 o
   7   2   8       13.53       15.40      0.87 o
   8   2   8       20.06       26.55      1.20 o
   9   2   8        0.21        0.08      0.59 o
  10   2   8       23.23       25.34      1.30 o
  11   2   8        4.85        6.96      0.93 o
  12   2   8        3.55        3.57      1.13 o
 -11   3   8        3.27        3.01      1.97 o
 -10   3   8       29.52       35.80      1.89 o
  -9   3   8       47.05       43.76      2.03 o
  -8   3   8       22.44       17.85      1.22 o
  -7   3   8        0.18        0.60      0.50 o
  -6   3   8        7.46        8.57      0.56 o
  -5   3   8       87.09       74.01      1.37 o
  -4   3   8       19.02       16.61      0.63 o
  -3   3   8       22.09       26.83      0.59 o
  -2   3   8       29.24       32.97      0.59 o
  -1   3   8      111.83      105.30      1.14 o
   0   3   8       21.79       21.32      0.41 o
   1   3   8      139.29      149.73      1.50 o
   2   3   8      224.86      239.45      2.67 o
   3   3   8       57.38       57.63      0.93 o
   4   3   8      396.71      398.37      4.12 o
   5   3   8        6.31        7.25      0.41 o
   6   3   8        3.42        2.52      0.40 o
   7   3   8        3.06        3.64      0.45 o
   8   3   8        0.88        1.78      0.65 o
   9   3   8       14.51       12.62      1.07 o
  10   3   8       16.21       16.67      1.12 o
  11   3   8        0.07        0.29      0.91 o
  12   3   8       13.41       15.07      1.49 o
 -11   4   8        5.32       11.67      1.30 o
 -10   4   8        2.28        0.51      0.90 o
  -9   4   8       10.98       12.74      1.21 o
  -8   4   8        9.43        6.67      0.94 o
  -7   4   8        6.80       10.43      0.79 o
  -6   4   8        2.50        5.88      1.04 o
  -5   4   8       33.69       33.73      1.16 o
  -4   4   8      150.96      135.18      1.72 o
  -3   4   8        8.81        6.20      0.36 o
  -2   4   8      106.57       96.13      1.12 o
  -1   4   8      107.39      104.58      1.09 o
   0   4   8       14.22       13.04      0.34 o
   1   4   8       11.71       11.31      0.33 o
   2   4   8      120.54      110.84      1.20 o
   3   4   8      377.58      389.68      3.37 o
   4   4   8      295.30      275.64      2.61 o
   5   4   8        0.18        0.59      0.21 o
   6   4   8        8.14        6.43      0.47 o
   7   4   8       17.56       15.95      0.76 o
   8   4   8       40.60       42.35      1.11 o
   9   4   8       25.40       25.93      1.32 o
  10   4   8        4.40        4.52      0.79 o
  11   4   8       44.94       53.80      2.42 o
  12   4   8        0.27       -0.01      1.26 o
  13   4   8        0.32        1.49      1.91 o
 -11   5   8       10.28       15.37      2.01 o
 -10   5   8       22.86       21.70      1.82 o
  -9   5   8       12.92        8.37      1.80 o
  -8   5   8        2.12       -0.12      1.07 o
  -7   5   8        9.16       12.94      1.41 o
  -6   5   8      155.20      144.46      3.99 o
  -5   5   8       72.89       74.80      2.06 o
  -4   5   8       27.33       22.79      0.67 o
  -3   5   8       41.60       39.83      0.76 o
  -2   5   8        4.00        4.21      0.28 o
  -1   5   8      518.96      549.58      4.90 o
   0   5   8       83.30       89.74      0.94 o
   1   5   8        0.89        0.30      0.17 o
   2   5   8        0.54        0.75      0.19 o
   3   5   8      227.68      239.02      2.20 o
   4   5   8      102.02      111.20      1.36 o
   5   5   8      122.79      115.49      1.90 o
   6   5   8       49.47       51.09      1.06 o
   7   5   8        7.67       11.04      0.52 o
   8   5   8       10.70       12.22      0.76 o
   9   5   8       33.30       32.69      1.62 o
  10   5   8       28.06       27.06      2.48 o
  11   5   8        4.50        4.51      1.17 o
  12   5   8       24.02       30.60      2.22 o
  13   5   8        0.04       -0.72      1.03 o
 -11   6   8        7.54       11.14      1.99 o
 -10   6   8        4.64        4.78      1.49 o
  -9   6   8        1.65        0.95      0.77 o
  -8   6   8       17.09       25.75      2.41 o
  -7   6   8        4.14        4.51      0.70 o
  -6   6   8        6.46        6.58      1.76 o
  -5   6   8       61.83       55.55      2.04 o
  -4   6   8      155.29      151.53      2.51 o
  -3   6   8      153.29      141.16      1.67 o
  -2   6   8       92.18       99.81      1.27 o
  -1   6   8       18.44       20.58      0.49 o
   0   6   8        0.00        1.10      0.15 o
   1   6   8       96.58       83.36      1.01 o
   2   6   8      596.90      581.69      5.49 o
   3   6   8        2.17        2.33      0.42 o
   4   6   8      743.70      697.25      6.97 o
   5   6   8        2.45        4.69      0.33 o
   6   6   8      100.47      107.09      1.71 o
   7   6   8      100.92       90.52      1.56 o
   8   6   8       62.43       57.42      1.21 o
   9   6   8       11.21        9.91      1.42 o
  10   6   8        1.76        1.54      1.14 o
  11   6   8       30.49       36.31      2.67 o
  12   6   8        1.35        1.58      1.08 o
  13   6   8        0.00       -0.22      1.03 o
 -10   7   8       14.11       14.38      1.93 o
  -9   7   8        1.96        2.14      1.33 o
  -8   7   8       10.15       12.15      2.82 o
  -7   7   8      112.81      110.52      2.54 o
  -6   7   8       21.99       21.02      1.34 o
  -5   7   8        4.97        6.36      0.86 o
  -4   7   8        6.07        6.34      0.64 o
  -3   7   8      470.08      458.47      6.35 o
  -2   7   8      103.12      104.36      1.33 o
  -1   7   8        0.72        1.90      0.43 o
   0   7   8       28.71       20.62      0.45 o
   1   7   8      284.78      285.89      2.91 o
   2   7   8      365.74      379.09      3.99 o
   3   7   8        2.09        4.18      0.32 o
   4   7   8      169.54      159.64      1.95 o
   5   7   8       27.08       28.64      0.73 o
   6   7   8       20.01       23.06      0.75 o
   7   7   8       76.17       71.53      1.54 o
   8   7   8        1.17        2.03      0.53 o
   9   7   8        1.05        2.03      1.10 o
  10   7   8        6.71        8.74      1.51 o
  11   7   8        7.55        6.79      1.51 o
  12   7   8       11.36        5.56      1.57 o
  13   7   8        1.75        3.01      1.58 o
 -10   8   8        3.86        6.61      1.76 o
  -9   8   8        8.08        7.45      1.60 o
  -8   8   8       17.28       16.98      2.00 o
  -7   8   8        4.67        1.85      0.91 o
  -6   8   8       29.60       28.15      3.26 o
  -5   8   8       15.26       16.65      0.91 o
  -4   8   8        1.29        1.33      0.54 o
  -3   8   8       11.49       13.12      0.75 o
  -2   8   8       19.79       21.65      0.71 o
  -1   8   8       97.37       82.05      1.20 o
   0   8   8      314.01      292.57      3.01 o
   1   8   8      154.22      139.94      1.55 o
   2   8   8       39.33       41.61      0.74 o
   3   8   8      112.67      116.12      1.44 o
   4   8   8      219.70      201.23      2.56 o
   5   8   8      355.93      332.40      4.75 o
   6   8   8      121.47      101.60      2.17 o
   7   8   8       26.89       24.43      1.05 o
   8   8   8        0.76        1.45      0.53 o
   9   8   8        9.61        9.90      1.68 o
  10   8   8       20.61       22.29      2.03 o
  11   8   8        1.63        3.68      1.39 o
  12   8   8       19.93       21.84      2.36 o
  -9   9   8        3.46        5.73      1.66 o
  -8   9   8        0.46        2.49      1.43 o
  -7   9   8        3.89        2.10      1.29 o
  -6   9   8       33.91       36.91      2.44 o
  -5   9   8       30.99       33.82      2.17 o
  -4   9   8        7.59        6.40      0.67 o
  -3   9   8        9.34        7.62      0.70 o
  -2   9   8       45.14       40.73      1.10 o
  -1   9   8       28.52       23.94      0.86 o
   0   9   8       36.35       41.70      0.88 o
   1   9   8       99.05      101.45      1.41 o
   2   9   8        6.34        6.23      0.45 o
   3   9   8       32.12       30.55      0.93 o
   4   9   8       26.56       25.88      0.87 o
   5   9   8       25.61       21.59      0.96 o
   6   9   8       41.60       35.40      2.19 o
   7   9   8       35.50       35.05      1.58 o
   8   9   8       15.48       15.45      1.14 o
   9   9   8       21.22       16.15      1.24 o
  10   9   8       37.94       37.19      1.86 o
  11   9   8        8.21       11.84      1.80 o
  12   9   8       15.84       18.08      2.25 o
  -9  10   8        0.34        2.51      1.57 o
  -8  10   8        0.10       -0.84      0.84 o
  -7  10   8        0.04        0.39      0.85 o
  -6  10   8        7.27        8.28      1.51 o
  -5  10   8       54.27       65.39      3.28 o
  -4  10   8       14.94       13.64      0.87 o
  -3  10   8        0.16       -0.54      0.54 o
  -2  10   8        0.14        0.34      0.50 o
  -1  10   8       64.15       55.61      1.33 o
   0  10   8      147.98      131.61      2.29 o
   1  10   8       11.55       10.10      0.56 o
   2  10   8       65.49       56.68      1.73 o
   3  10   8        0.06       -0.41      0.41 o
   4  10   8       34.57       35.10      1.24 o
   5  10   8       11.99       13.25      1.02 o
   6  10   8        4.34        1.94      0.70 o
   7  10   8        0.92        0.55      0.74 o
   8  10   8        0.52        1.30      0.78 o
   9  10   8        6.74       10.40      1.10 o
  10  10   8       11.43       12.54      1.26 o
  11  10   8       12.49       11.40      1.88 o
  12  10   8        1.14        1.06      1.35 o
  -8  11   8        0.77        2.30      1.44 o
  -7  11   8       15.32       18.13      1.57 o
  -6  11   8        0.12       -0.31      0.81 o
  -5  11   8       11.31       12.20      1.66 o
  -4  11   8        0.14       -0.70      1.04 o
  -3  11   8        8.77        8.63      1.38 o
  -2  11   8       56.06       57.50      1.59 o
  -1  11   8        5.09        3.79      0.60 o
   0  11   8        0.36       -0.40      0.40 o
   1  11   8        0.91       -0.31      0.50 o
   2  11   8      108.63       96.43      2.16 o
   3  11   8       50.88       46.66      1.41 o
   4  11   8        6.33        6.87      0.83 o
   5  11   8        0.23       -0.06      0.71 o
   6  11   8        5.81        8.12      0.93 o
   7  11   8       71.06       69.82      4.18 o
   8  11   8        0.47        0.42      1.12 o
   9  11   8        9.28        8.35      1.06 o
  10  11   8        4.62        5.65      1.10 o
  11  11   8        3.18        2.34      1.03 o
  12  11   8        0.02       -0.58      1.35 o
  -7  12   8        7.53        4.68      1.64 o
  -6  12   8       19.72       22.33      2.24 o
  -5  12   8        0.00        0.41      0.86 o
  -4  12   8        0.42        2.60      1.23 o
  -3  12   8       14.18       16.60      1.76 o
  -2  12   8       31.75       28.71      2.17 o
  -1  12   8       58.05       54.09      2.80 o
   0  12   8        0.10       -0.56      0.56 o
   1  12   8       12.27       10.02      0.86 o
   2  12   8        9.90        6.95      0.74 o
   3  12   8      254.84      246.20      4.37 o
   4  12   8       17.85       17.51      0.97 o
   5  12   8        0.33       -0.69      0.69 o
   6  12   8        0.12       -0.69      0.69 o
   7  12   8       41.95       45.59      2.92 o
   8  12   8       45.23       48.28      2.41 o
   9  12   8       11.21       10.80      2.47 o
  10  12   8        1.19        2.03      0.98 o
  11  12   8        0.23       -0.48      0.90 o
  -6  13   8        8.77        8.09      1.69 o
  -5  13   8        0.88        0.71      1.30 o
  -4  13   8       10.37       11.63      1.29 o
  -3  13   8       36.00       39.17      2.17 o
  -2  13   8       22.09       22.53      2.05 o
  -1  13   8        1.58        0.14      0.99 o
   0  13   8       26.14       22.45      2.07 o
   1  13   8      201.40      197.60      6.58 o
   2  13   8       35.45       41.11      2.61 o
   3  13   8       15.13       15.40      1.75 o
   4  13   8        7.22       10.10      1.51 o
   5  13   8       39.51       38.43      2.62 o
   6  13   8       68.63       66.10      3.41 o
   7  13   8       16.67       16.82      1.94 o
   8  13   8       10.52        7.34      1.55 o
   9  13   8        1.66        1.26      1.42 o
  10  13   8        7.22        8.58      1.79 o
  -5  14   8        0.06        0.30      1.31 o
  -4  14   8        0.03        1.52      1.36 o
  -3  14   8        0.61       -0.32      1.14 o
  -2  14   8        2.45        4.42      1.10 o
  -1  14   8        6.15        5.87      1.03 o
   0  14   8        3.27        3.16      0.97 o
   1  14   8       35.64       36.86      2.61 o
   2  14   8       50.90       50.68      2.90 o
   3  14   8       19.28       17.51      1.88 o
   4  14   8       32.84       32.61      2.50 o
   5  14   8       35.48       37.03      2.60 o
   6  14   8       40.21       45.21      2.92 o
   7  14   8        1.95        0.58      1.11 o
   8  14   8        0.70       -0.24      1.30 o
   9  14   8        1.99        0.81      1.31 o
  10  14   8        5.20        7.30      1.78 o
  -4  15   8        0.24        0.10      1.33 o
  -3  15   8        2.28        1.67      1.26 o
  -2  15   8        0.22        0.41      1.24 o
  -1  15   8       14.79       17.43      2.07 o
   0  15   8       14.67       15.54      1.46 o
   1  15   8        1.05        0.81      0.90 o
   2  15   8        1.56        2.09      0.93 o
   3  15   8        1.14        0.73      0.97 o
   4  15   8       13.68       14.53      1.32 o
   5  15   8        7.79        9.59      1.61 o
   6  15   8        0.49        1.04      1.29 o
   7  15   8        0.27        0.08      1.22 o
   8  15   8       10.59       12.64      2.00 o
   9  15   8        5.81        6.91      1.75 o
  -2  16   8        1.36        2.20      1.42 o
  -1  16   8        1.71        2.80      1.39 o
   0  16   8        0.00        0.87      1.23 o
   1  16   8        2.64        2.49      1.37 o
   2  16   8        5.83        7.52      1.67 o
   3  16   8        2.48        1.50      0.98 o
   4  16   8        0.07        0.79      0.94 o
   5  16   8        0.09       -1.11      1.11 o
   6  16   8        8.71        6.39      1.61 o
   7  16   8        3.45        5.54      1.68 o
   2  17   8        0.10        0.27      1.22 o
   3  17   8        2.45        1.02      1.35 o
   4  17   8        2.75       -0.05      1.35 o
  -6  -8   9        0.94       -0.66      0.89 o
  -5  -8   9        5.55        4.25      0.98 o
  -4  -8   9        0.00       -0.66      0.66 o
  -2  -8   9        4.05        2.41      0.91 o
  -1  -8   9        0.01       -0.19      0.61 o
   0  -8   9        1.22        0.87      0.40 o
  -7  -7   9        1.48        3.24      1.16 o
  -6  -7   9        2.79        1.71      0.74 o
  -5  -7   9        3.33        5.93      0.83 o
  -4  -7   9        2.94        4.03      0.72 o
  -3  -7   9       14.66       17.72      1.00 o
  -2  -7   9        0.21       -0.07      0.71 o
  -1  -7   9       13.25       13.37      1.19 o
   0  -7   9        1.96        2.13      0.43 o
   3  -7   9        0.89       -0.36      1.33 o
   4  -7   9        0.16        3.48      1.69 o
   5  -7   9        0.03        0.46      0.99 o
  -8  -6   9        0.09        0.58      0.86 o
  -7  -6   9        0.05        0.29      0.79 o
  -6  -6   9        0.08        0.43      0.69 o
  -5  -6   9        0.01        0.54      0.64 o
  -4  -6   9        1.07       -0.08      0.62 o
  -3  -6   9        1.61        1.45      0.58 o
  -2  -6   9        2.89        3.12      0.54 o
  -1  -6   9        0.72        0.39      0.45 o
   0  -6   9        3.31        4.95      0.49 o
   1  -6   9        0.41        0.77      0.31 o
   2  -6   9        2.17        2.14      1.44 o
   3  -6   9       10.26       12.50      2.11 o
   4  -6   9        4.43        4.38      0.58 o
   5  -6   9        2.74        2.42      0.43 o
   6  -6   9        6.46        8.98      2.18 o
  -9  -5   9        0.02       -0.15      1.18 o
  -8  -5   9        2.04        2.66      1.29 o
  -7  -5   9        3.81        4.68      0.91 o
  -6  -5   9        1.55        1.13      0.73 o
  -5  -5   9        0.25        1.30      0.67 o
  -4  -5   9        0.00        0.34      0.57 o
  -3  -5   9        4.65        3.89      1.21 o
  -2  -5   9        4.42        5.33      0.62 o
  -1  -5   9        1.01        2.28      0.38 o
   0  -5   9        0.05        0.19      0.37 o
   1  -5   9        0.38        1.06      0.32 o
   2  -5   9        1.30        0.31      1.32 o
   3  -5   9        0.02       -0.35      0.35 o
   4  -5   9        8.32       11.20      0.93 o
   5  -5   9       25.17       22.43      2.74 o
   6  -5   9        0.38        4.18      1.89 o
   7  -5   9        2.06        0.70      1.81 o
 -10  -4   9        0.07       -0.08      1.30 o
  -9  -4   9        0.56        0.50      1.25 o
  -8  -4   9        6.79        5.22      1.00 o
  -7  -4   9       11.90       13.76      1.22 o
  -6  -4   9        6.37        6.66      0.93 o
  -5  -4   9       23.53       20.77      1.24 o
  -4  -4   9       20.35       15.41      1.01 o
  -3  -4   9       45.99       44.32      2.02 o
  -2  -4   9        0.59        2.52      0.44 o
  -1  -4   9        1.29        0.25      0.29 o
   0  -4   9       21.92       18.88      0.63 o
   1  -4   9       33.90       33.36      1.21 o
   2  -4   9       14.49       17.41      0.64 o
   3  -4   9        5.41        6.75      0.45 o
   4  -4   9       16.99       14.65      0.69 o
   5  -4   9        5.44        4.43      0.52 o
   6  -4   9        0.54        0.10      0.61 o
   7  -4   9        0.64       -0.23      0.66 o
   8  -4   9        1.64        2.22      1.81 o
 -10  -3   9        1.11        2.11      1.47 o
  -9  -3   9        0.00        0.23      1.22 o
  -8  -3   9        0.01       -0.14      0.94 o
  -7  -3   9        8.99        8.86      1.05 o
  -6  -3   9        2.20        0.54      1.22 o
  -5  -3   9       22.25       16.86      1.11 o
  -4  -3   9       26.12       19.52      1.12 o
  -3  -3   9        7.35        5.65      0.56 o
  -2  -3   9        0.16       -0.06      0.63 o
  -1  -3   9       55.36       42.71      1.08 o
   0  -3   9      107.75       94.57      1.88 o
   1  -3   9       48.26       48.02      0.97 o
   2  -3   9       12.76       16.35      0.46 o
   3  -3   9       10.87        7.02      0.38 o
   4  -3   9        0.69        0.79      0.30 o
   5  -3   9       42.55       37.89      1.65 o
   6  -3   9        1.69        2.33      0.59 o
   7  -3   9        0.02       -0.02      0.55 o
   8  -3   9        0.00       -0.49      0.49 o
   9  -3   9        0.01       -0.07      0.64 o
 -11  -2   9        0.54        0.00      1.37 o
 -10  -2   9        1.63        2.42      1.44 o
  -9  -2   9        0.02        0.17      1.20 o
  -8  -2   9        1.54        0.46      1.19 o
  -7  -2   9        8.09        8.04      1.04 o
  -6  -2   9        9.74       10.22      1.00 o
  -5  -2   9        0.04       -0.34      1.17 o
  -4  -2   9        0.01        0.22      0.44 o
  -3  -2   9       23.24       25.00      1.14 o
  -2  -2   9        7.57        7.93      0.55 o
  -1  -2   9        3.29        3.39      0.41 o
   0  -2   9        0.12        0.33      0.33 o
   1  -2   9       27.08       23.66      0.82 o
   2  -2   9       17.48       17.27      0.51 o
   3  -2   9        7.79        7.68      0.42 o
   4  -2   9        5.31        4.98      0.40 o
   5  -2   9        4.46        5.39      0.81 o
   6  -2   9        1.85        1.53      0.48 o
   7  -2   9        8.98        9.24      0.72 o
   8  -2   9       10.48       10.73      0.82 o
   9  -2   9        0.13        0.32      0.59 o
  10  -2   9        0.64        2.03      1.23 o
 -11  -1   9        1.13        1.57      1.50 o
 -10  -1   9        0.32        2.72      1.51 o
  -9  -1   9        5.70        6.02      1.55 o
  -8  -1   9        1.34        1.86      1.23 o
  -7  -1   9        3.07        3.04      0.86 o
  -6  -1   9        1.44        0.88      1.01 o
  -5  -1   9        0.91        2.01      0.53 o
  -4  -1   9       12.55       16.18      1.04 o
  -3  -1   9        0.64        0.42      0.42 o
  -2  -1   9        1.06        2.02      0.35 o
  -1  -1   9        0.78        0.02      0.26 o
   0  -1   9        6.67        5.71      0.40 o
   1  -1   9        1.78        2.14      0.32 o
   2  -1   9       20.82       19.00      0.54 o
   3  -1   9       24.07       27.40      0.75 o
   4  -1   9       11.62       11.21      0.56 o
   5  -1   9        0.40        0.23      0.45 o
   6  -1   9       56.96       51.95      1.71 o
   7  -1   9       16.52       16.79      0.95 o
   8  -1   9        0.02       -0.13      0.51 o
   9  -1   9        1.64        0.88      1.12 o
  10  -1   9        0.06        0.19      0.63 o
 -11   0   9       14.13       18.23      2.22 o
 -10   0   9        3.83        7.43      1.68 o
  -9   0   9        0.62        0.10      1.23 o
  -8   0   9       74.52       81.29      3.82 o
  -7   0   9       31.77       36.03      1.73 o
  -6   0   9        2.71        0.94      0.50 o
  -5   0   9       14.51       10.98      0.56 o
  -4   0   9      251.02      254.08      6.75 o
  -3   0   9        1.77        4.08      0.46 o
  -2   0   9       55.92       61.74      1.25 o
  -1   0   9        2.14        2.18      0.31 o
   0   0   9       20.85       21.40      0.73 o
   1   0   9       13.53       14.83      0.51 o
   2   0   9       72.38       72.35      1.31 o
   3   0   9       81.24       81.75      1.49 o
   4   0   9        1.08        1.03      0.34 o
   5   0   9        1.19        1.56      0.46 o
   6   0   9        0.11       -0.05      0.45 o
   7   0   9        7.65        7.14      0.80 o
   8   0   9       12.04       12.57      0.87 o
   9   0   9        0.64        1.29      0.62 o
  10   0   9        1.29        1.60      0.70 o
  11   0   9        0.93        1.42      0.79 o
 -11   1   9        3.79        6.10      1.69 o
 -10   1   9       23.38       27.54      2.54 o
  -9   1   9        2.61        1.27      1.31 o
  -8   1   9       14.08       14.19      1.72 o
  -7   1   9       88.66       91.00      3.87 o
  -6   1   9      115.17      117.21      2.15 o
  -5   1   9        3.26        4.12      0.50 o
  -4   1   9      134.49      132.65      1.94 o
  -3   1   9      284.81      285.36      3.28 o
  -2   1   9       36.10       38.38      1.06 o
  -1   1   9        0.64       -0.26      0.26 o
   0   1   9       25.15       18.90      0.56 o
   1   1   9       72.96       78.52      1.17 o
   2   1   9        6.25        4.19      0.35 o
   3   1   9       28.50       31.66      0.79 o
   4   1   9       33.68       33.15      0.83 o
   5   1   9       30.57       33.79      0.87 o
   6   1   9        1.71        1.91      0.51 o
   7   1   9        3.78        3.46      0.61 o
   8   1   9        1.65        0.95      0.57 o
   9   1   9        0.88        0.27      0.63 o
  10   1   9        2.35        2.66      0.80 o
  11   1   9        5.11        5.07      0.90 o
 -11   2   9        3.41        1.87      1.56 o
 -10   2   9        0.03       -1.22      1.22 o
  -9   2   9        2.08        3.03      1.31 o
  -8   2   9        2.17        2.23      1.27 o
  -7   2   9       26.66       25.46      1.29 o
  -6   2   9        0.13        0.22      0.36 o
  -5   2   9        0.41       -0.08      0.32 o
  -4   2   9       82.98       76.01      1.31 o
  -3   2   9      409.56      426.39      4.49 o
  -2   2   9       82.96       94.45      1.37 o
  -1   2   9       23.73       20.04      0.54 o
   0   2   9      474.95      463.55      5.80 o
   1   2   9      952.61      951.64     10.16 o
   2   2   9      267.24      291.38      3.82 o
   3   2   9      112.48      113.88      1.54 o
   4   2   9       15.00       16.15      0.98 o
   5   2   9      109.11      110.99      2.50 o
   6   2   9       10.76       13.10      0.80 o
   7   2   9       14.23       14.34      0.89 o
   8   2   9        0.02       -0.55      0.55 o
   9   2   9        0.86        0.36      0.62 o
  10   2   9        5.23        4.97      1.22 o
  11   2   9        5.65        4.14      0.90 o
  12   2   9        1.68        1.99      1.06 o
 -11   3   9        3.61        2.76      1.56 o
 -10   3   9       16.18       19.26      2.20 o
  -9   3   9        2.17        2.83      1.85 o
  -8   3   9        8.05       10.48      1.10 o
  -7   3   9        1.20        0.17      0.73 o
  -6   3   9        4.81        5.69      0.65 o
  -5   3   9       39.03       41.10      1.02 o
  -4   3   9       22.85       25.69      0.75 o
  -3   3   9      172.45      181.48      2.13 o
  -2   3   9       49.63       49.87      0.83 o
  -1   3   9       20.00       23.40      0.48 o
   0   3   9       63.51       72.96      0.88 o
   1   3   9      203.14      204.62      2.03 o
   2   3   9      530.98      533.49      5.39 o
   3   3   9      160.80      167.20      2.33 o
   4   3   9      151.59      163.43      2.89 o
   5   3   9       45.94       45.49      1.03 o
   6   3   9       82.21       73.77      1.84 o
   7   3   9        2.07        1.61      0.56 o
   8   3   9        9.84       13.39      0.93 o
   9   3   9        1.54        1.60      0.67 o
  10   3   9        0.01       -0.41      0.67 o
  11   3   9        5.08        7.06      1.29 o
  12   3   9       10.03       11.30      1.42 o
 -11   4   9        4.09        3.91      1.52 o
 -10   4   9       17.20       21.02      1.57 o
  -9   4   9       10.13       10.53      1.15 o
  -8   4   9        8.02        4.35      1.05 o
  -7   4   9        0.47       -0.47      0.47 o
  -6   4   9        0.01        0.93      0.51 o
  -5   4   9      165.09      146.19      2.54 o
  -4   4   9        0.04        0.43      0.34 o
  -3   4   9        9.50        9.03      0.40 o
  -2   4   9      139.18      141.81      1.73 o
  -1   4   9      215.51      204.76      2.19 o
   0   4   9      180.76      172.70      1.75 o
   1   4   9       14.61       15.17      0.40 o
   2   4   9       44.33       45.57      0.74 o
   3   4   9        5.74        3.36      0.25 o
   4   4   9      179.76      163.77      1.77 o
   5   4   9      119.26      112.56      1.52 o
   6   4   9      101.27      101.24      1.61 o
   7   4   9        0.02        0.50      0.52 o
   8   4   9        7.06        7.69      0.82 o
   9   4   9       70.49       71.57      3.11 o
  10   4   9       50.60       48.91      1.82 o
  11   4   9       11.90       14.08      1.44 o
  12   4   9        0.01       -2.06      3.00 o
 -11   5   9        3.11        3.57      1.63 o
 -10   5   9       12.59       15.42      3.23 o
  -9   5   9        4.94        3.18      2.19 o
  -8   5   9        0.33       -0.72      0.72 o
  -7   5   9       14.39       18.17      1.04 o
  -6   5   9       13.38       13.15      1.61 o
  -5   5   9        0.07        0.25      0.47 o
  -4   5   9      106.02      100.41      1.95 o
  -3   5   9        0.00        0.18      0.30 o
  -2   5   9        2.82        2.19      0.29 o
  -1   5   9       67.29       66.38      0.91 o
   0   5   9        1.52        3.01      0.25 o
   1   5   9        0.11       -0.03      0.19 o
   2   5   9        3.28        2.50      0.26 o
   3   5   9       37.19       34.89      0.64 o
   4   5   9      185.55      187.98      2.04 o
   5   5   9        0.93        1.89      0.28 o
   6   5   9       13.97       14.35      0.58 o
   7   5   9        1.32        1.40      0.42 o
   8   5   9       23.73       31.42      1.37 o
   9   5   9       12.06       13.58      1.00 o
  10   5   9        0.09        0.92      0.97 o
  11   5   9        8.90        5.96      1.24 o
  12   5   9       11.98       15.75      1.57 o
 -10   6   9        1.51        1.66      1.43 o
  -9   6   9        1.34        0.52      0.84 o
  -8   6   9        5.23        7.33      1.72 o
  -7   6   9       34.48       39.40      1.43 o
  -6   6   9        5.25        5.35      0.88 o
  -5   6   9       20.29       16.02      1.31 o
  -4   6   9       31.87       32.02      1.14 o
  -3   6   9      174.80      152.52      2.52 o
  -2   6   9       82.81       71.59      1.19 o
  -1   6   9        0.91        0.00      0.23 o
   0   6   9       49.12       49.63      0.82 o
   1   6   9       32.26       29.51      0.74 o
   2   6   9       18.90       23.60      0.55 o
   3   6   9       64.88       51.58      0.83 o
   4   6   9        0.76        1.84      0.27 o
   5   6   9       42.37       34.16      0.79 o
   6   6   9       22.24       17.05      0.63 o
   7   6   9        0.00        0.03      0.35 o
   8   6   9        2.93        0.73      0.50 o
   9   6   9       19.42       18.43      1.39 o
  10   6   9       49.98       56.12      4.55 o
  11   6   9        8.15       11.03      1.37 o
  12   6   9        0.21       -1.00      1.00 o
 -10   7   9        3.47        2.41      1.51 o
  -9   7   9        2.84        1.81      1.32 o
  -8   7   9        1.71        3.06      0.96 o
  -7   7   9        7.41        5.44      0.78 o
  -6   7   9        1.16        1.32      1.10 o
  -5   7   9        0.02        0.79      0.72 o
  -4   7   9       20.45       21.93      1.32 o
  -3   7   9        0.87        0.52      0.43 o
  -2   7   9       83.80       77.51      1.40 o
  -1   7   9        3.92        4.56      0.37 o
   0   7   9       45.70       35.69      0.74 o
   1   7   9       43.57       30.66      0.63 o
   2   7   9      310.36      290.79      2.98 o
   3   7   9       44.59       49.94      0.95 o
   4   7   9      117.59      100.95      1.65 o
   5   7   9       27.05       27.82      0.80 o
   6   7   9        3.04        4.87      0.45 o
   7   7   9        8.33       13.90      0.79 o
   8   7   9        0.10       -0.55      0.88 o
   9   7   9        1.82        1.93      1.10 o
  10   7   9        1.32       -0.97      0.97 o
  11   7   9        2.54        2.80      1.42 o
  12   7   9        5.24        4.27      1.25 o
 -10   8   9        0.83        2.61      1.50 o
  -9   8   9        0.15       -0.93      1.27 o
  -8   8   9        6.52        8.92      1.74 o
  -7   8   9        0.12       -0.62      0.62 o
  -6   8   9        1.35       -0.43      0.80 o
  -5   8   9       29.24       31.89      1.68 o
  -4   8   9      104.62       95.19      3.45 o
  -3   8   9       65.62       63.46      2.01 o
  -2   8   9       12.16        9.42      0.60 o
  -1   8   9        5.41        3.92      0.47 o
   0   8   9       87.58       79.18      1.43 o
   1   8   9      126.44      120.59      1.58 o
   2   8   9        1.49        1.88      0.36 o
   3   8   9      280.28      255.46      3.13 o
   4   8   9        1.29        1.28      0.41 o
   5   8   9       10.31       13.05      0.66 o
   6   8   9       38.93       40.17      1.29 o
   7   8   9        0.59        0.70      0.47 o
   8   8   9        0.77       -0.45      0.45 o
   9   8   9        1.94        1.06      1.11 o
  10   8   9        5.74        6.84      1.58 o
  11   8   9       44.05       46.34      3.00 o
  12   8   9        0.12        3.56      1.58 o
  -9   9   9        2.37        5.87      1.69 o
  -8   9   9        1.25       -1.10      1.10 o
  -7   9   9        0.31       -0.86      1.06 o
  -6   9   9        1.69        4.36      0.95 o
  -5   9   9       27.68       29.20      1.55 o
  -4   9   9        9.09        8.79      0.94 o
  -3   9   9       78.78       71.14      2.92 o
  -2   9   9       28.63       28.82      1.14 o
  -1   9   9       26.61       22.91      1.02 o
   0   9   9      107.20      106.47      2.25 o
   1   9   9      412.36      420.91      5.84 o
   2   9   9        3.07        1.11      0.41 o
   3   9   9       37.80       31.31      1.12 o
   4   9   9       45.98       42.79      1.31 o
   5   9   9       50.38       48.42      1.41 o
   6   9   9       32.59       30.03      1.41 o
   7   9   9        2.11        1.77      0.69 o
   8   9   9        0.07       -0.63      0.63 o
   9   9   9        0.83        1.13      1.17 o
  10   9   9       12.91       16.14      1.95 o
  11   9   9        7.33        7.26      1.80 o
  12   9   9        5.18        8.40      1.79 o
  -9  10   9        0.08       -0.33      1.44 o
  -8  10   9        0.12        0.79      0.97 o
  -7  10   9        1.55        2.92      1.41 o
  -6  10   9       32.13       36.09      2.55 o
  -5  10   9        8.90        9.73      1.62 o
  -4  10   9       11.64       12.03      1.10 o
  -3  10   9        4.04        4.91      0.85 o
  -2  10   9       59.49       56.09      2.25 o
  -1  10   9      166.48      165.94      3.18 o
   0  10   9       39.34       40.33      1.33 o
   1  10   9        9.55        6.88      0.68 o
   2  10   9        4.48        8.69      2.09 o
   3  10   9      279.99      271.49      5.80 o
   4  10   9       44.16       46.67      1.72 o
   5  10   9       26.12       25.18      1.34 o
   6  10   9       15.94       15.42      1.12 o
   7  10   9       41.78       49.53      1.91 o
   8  10   9       31.06       31.57      1.67 o
   9  10   9        8.52        8.16      1.41 o
  10  10   9       38.59       46.36      3.04 o
  11  10   9        3.58        3.35      1.56 o
  12  10   9        0.35        2.60      1.50 o
  -8  11   9        0.36       -1.20      1.24 o
  -7  11   9        0.34        1.60      1.30 o
  -6  11   9        2.49        2.86      1.39 o
  -5  11   9       13.01       10.88      1.74 o
  -4  11   9        0.62       -0.35      1.12 o
  -3  11   9        4.28        4.58      0.67 o
  -2  11   9        8.99        9.52      0.81 o
  -1  11   9       22.48       25.72      1.41 o
   0  11   9       36.84       35.16      1.28 o
   1  11   9       46.32       42.24      1.73 o
   2  11   9        8.67        9.53      0.95 o
   3  11   9       50.72       48.78      1.81 o
   4  11   9       21.86       24.46      1.34 o
   5  11   9        0.50       -0.52      0.66 o
   6  11   9       18.23       17.27      1.23 o
   7  11   9       12.72       12.33      1.14 o
   8  11   9        6.46        4.87      0.96 o
   9  11   9       21.89       21.55      2.10 o
  10  11   9        2.32        6.13      1.07 o
  11  11   9       19.95       22.17      2.30 o
  -7  12   9        0.00       -0.24      1.25 o
  -6  12   9        4.06        7.36      1.69 o
  -5  12   9        2.12        0.71      1.30 o
  -4  12   9        2.96        2.55      1.32 o
  -3  12   9        1.52        2.87      1.26 o
  -2  12   9        0.99        0.88      1.06 o
  -1  12   9        0.57        0.65      0.98 o
   0  12   9        7.96        7.12      0.75 o
   1  12   9       19.87       17.06      1.00 o
   2  12   9       95.13       98.23      2.81 o
   3  12   9        0.06        0.95      0.72 o
   4  12   9       26.29       24.50      1.74 o
   5  12   9       47.46       43.72      3.86 o
   6  12   9      107.22      107.54      3.08 o
   7  12   9       54.50       53.12      2.12 o
   8  12   9        0.07        0.34      0.85 o
   9  12   9       32.40       34.57      1.85 o
  10  12   9        2.05        1.86      2.42 o
  11  12   9       25.38       25.66      2.54 o
  -6  13   9        0.02       -0.92      1.23 o
  -5  13   9        1.15        0.74      1.36 o
  -4  13   9        5.36        4.90      1.42 o
  -3  13   9        9.10       10.95      1.74 o
  -2  13   9       12.48       10.69      1.67 o
  -1  13   9        0.06       -0.77      1.07 o
   0  13   9        0.63       -0.20      1.11 o
   1  13   9       55.55       48.24      2.78 o
   2  13   9        0.80        0.27      1.02 o
   3  13   9        0.36       -0.60      1.42 o
   4  13   9        0.15       -0.71      0.71 o
   5  13   9       13.97       16.75      1.27 o
   6  13   9        2.60        3.93      0.90 o
   7  13   9        0.34       -0.08      0.76 o
   8  13   9        0.32       -0.24      0.82 o
   9  13   9       24.39       26.11      1.70 o
  10  13   9        0.66        0.81      1.31 o
  -5  14   9        6.36        6.12      1.63 o
  -4  14   9        2.39        0.83      1.36 o
  -3  14   9        2.53        2.47      1.43 o
  -2  14   9        0.25       -1.16      1.16 o
  -1  14   9        2.79        5.11      1.47 o
   0  14   9        5.89        4.47      1.36 o
   1  14   9       12.48       11.81      1.74 o
   2  14   9       51.05       52.31      3.07 o
   3  14   9        5.27        1.72      1.33 o
   4  14   9       20.42       16.32      1.98 o
   5  14   9        1.35        2.70      1.27 o
   6  14   9        2.22        1.91      1.38 o
   7  14   9        0.69       -1.12      1.12 o
   8  14   9        0.03        1.55      1.26 o
   9  14   9        0.15        0.89      1.43 o
  -4  15   9        4.05        4.99      1.68 o
  -3  15   9        0.30       -1.07      1.07 o
  -2  15   9        0.36        0.45      1.38 o
  -1  15   9        3.59        6.78      1.64 o
   0  15   9       23.52       25.11      2.34 o
   1  15   9        0.30       -0.51      1.16 o
   2  15   9        0.78        1.07      1.14 o
   3  15   9        0.06       -1.11      1.14 o
   4  15   9        1.17        1.17      1.37 o
   5  15   9       18.68       14.57      1.97 o
   6  15   9        1.37        1.41      1.24 o
   7  15   9        0.87        1.47      1.41 o
   8  15   9        3.46        2.07      1.55 o
  -2  16   9       17.08       21.49      2.39 o
  -1  16   9        5.03        6.03      1.70 o
   0  16   9       14.05       12.35      1.91 o
   1  16   9        5.22        7.72      1.72 o
   2  16   9       11.17       11.39      1.93 o
   3  16   9       15.48       16.18      2.01 o
   4  16   9        8.24        9.32      1.24 o
   5  16   9        8.64       10.22      1.78 o
   6  16   9        0.32        0.52      1.23 o
   7  16   9        0.08       -1.10      1.27 o
   2  17   9        6.69        9.08      1.86 o
   3  17   9       10.81       11.65      1.87 o
  -5  -7  10       25.35       27.06      1.83 o
  -4  -7  10        1.25        0.77      0.83 o
  -1  -7  10        4.01        4.80      0.91 o
   1  -7  10        0.03        0.13      0.43 o
   3  -7  10        0.05       -1.44      1.44 o
  -7  -6  10        0.81        0.27      0.98 o
  -6  -6  10        3.19        3.67      0.85 o
  -5  -6  10        1.62        1.38      0.98 o
  -4  -6  10       10.06       13.10      0.97 o
  -3  -6  10        0.69       -0.52      0.52 o
  -2  -6  10        0.33       -0.74      0.74 o
  -1  -6  10        4.11        5.18      0.89 o
   0  -6  10        0.35       -0.18      0.41 o
   1  -6  10        7.12        6.39      0.51 o
   2  -6  10        4.32        3.32      0.73 o
   3  -6  10        0.94       -1.41      1.41 o
   4  -6  10        8.04        6.49      1.12 o
   5  -6  10        0.58       -0.67      1.62 o
  -8  -5  10        0.89        2.12      1.25 o
  -7  -5  10        0.09       -0.05      0.91 o
  -6  -5  10        2.69        2.23      1.41 o
  -5  -5  10        0.57        1.27      0.98 o
  -4  -5  10        0.85        0.26      0.75 o
  -3  -5  10        1.35        0.77      0.56 o
  -2  -5  10        1.17        0.50      0.50 o
  -1  -5  10        1.03        1.09      0.45 o
   0  -5  10        5.34        5.10      0.70 o
   1  -5  10        5.40        4.68      0.47 o
   2  -5  10        5.84        6.82      0.49 o
   3  -5  10       25.63       21.89      1.70 o
   4  -5  10        1.59        1.90      0.66 o
   5  -5  10        5.88        5.29      1.06 o
   6  -5  10        2.78        2.23      1.88 o
  -9  -4  10        0.42        0.69      1.30 o
  -8  -4  10        0.22        0.08      1.17 o
  -7  -4  10        0.33        0.79      0.82 o
  -6  -4  10        0.02       -0.35      0.70 o
  -5  -4  10        4.06        3.43      0.77 o
  -4  -4  10        6.30        7.43      0.84 o
  -3  -4  10        4.20        7.32      0.92 o
  -2  -4  10       25.39       29.14      1.18 o
  -1  -4  10        0.31        1.89      0.38 o
   0  -4  10        0.00       -0.27      0.27 o
   1  -4  10        9.21       11.69      0.85 o
   2  -4  10       61.33       58.72      3.16 o
   3  -4  10        3.11        3.30      0.37 o
   4  -4  10        3.58        3.11      0.89 o
   5  -4  10        4.44        3.08      0.71 o
   6  -4  10        0.33        0.31      0.76 o
   7  -4  10        1.03        3.97      1.92 o
  -9  -3  10        2.12        4.05      1.47 o
  -8  -3  10        1.82        3.23      1.35 o
  -7  -3  10        3.47        3.66      0.91 o
  -6  -3  10        7.39        5.14      0.90 o
  -5  -3  10        0.14       -0.76      0.76 o
  -4  -3  10        0.60       -0.55      0.92 o
  -3  -3  10        0.38        0.32      0.45 o
  -2  -3  10        6.94        8.96      0.61 o
  -1  -3  10       16.47       18.94      0.84 o
   0  -3  10        0.17       -0.29      0.34 o
   1  -3  10        1.12        0.61      0.30 o
   2  -3  10        0.00       -0.04      0.29 o
   3  -3  10       30.32       29.28      0.68 o
   4  -3  10        0.00       -0.38      0.38 o
   5  -3  10        0.04       -0.58      0.58 o
   6  -3  10        0.05       -0.84      0.84 o
   7  -3  10        0.64        0.63      0.77 o
   8  -3  10        2.80        3.76      1.98 o
 -10  -2  10        0.00       -1.12      1.12 o
  -9  -2  10        0.13        1.13      1.38 o
  -8  -2  10        2.99        5.98      1.47 o
  -7  -2  10        0.01        0.03      0.79 o
  -6  -2  10        2.35        3.66      0.88 o
  -5  -2  10        6.24        4.50      0.82 o
  -4  -2  10        3.86        4.64      0.62 o
  -3  -2  10        0.21        0.14      0.58 o
  -2  -2  10       16.21       11.74      0.83 o
  -1  -2  10        1.99        3.55      0.47 o
   0  -2  10        0.45       -0.05      0.33 o
   1  -2  10        0.51        0.60      0.35 o
   2  -2  10        3.70        2.31      0.37 o
   3  -2  10       13.87       13.92      0.53 o
   4  -2  10        7.85        7.35      0.51 o
   5  -2  10        1.75        2.79      0.50 o
   6  -2  10        1.21        1.38      0.49 o
   7  -2  10        3.55        2.46      0.56 o
   8  -2  10        2.82        2.65      0.61 o
   9  -2  10        0.37        0.21      0.69 o
 -10  -1  10        1.45        0.92      1.50 o
  -9  -1  10        1.02        0.38      1.16 o
  -8  -1  10       14.19       15.04      1.87 o
  -7  -1  10        7.94        6.24      1.41 o
  -6  -1  10       15.96       14.55      1.18 o
  -5  -1  10       20.35       20.90      1.05 o
  -4  -1  10       22.51       23.30      2.42 o
  -3  -1  10       10.19       14.52      1.26 o
  -2  -1  10        6.61        4.47      0.72 o
  -1  -1  10       34.61       33.99      1.04 o
   0  -1  10        3.79        5.38      0.62 o
   1  -1  10        7.63        9.63      0.50 o
   2  -1  10        0.40        0.28      0.32 o
   3  -1  10       13.41       16.22      0.58 o
   4  -1  10       33.15       32.57      1.05 o
   5  -1  10       20.01       17.71      0.88 o
   6  -1  10        0.01        0.45      0.50 o
   7  -1  10        0.69        0.32      0.51 o
   8  -1  10        5.39        4.94      0.70 o
   9  -1  10        5.26        4.96      0.75 o
  10  -1  10        2.20        3.26      1.36 o
 -10   0  10        8.45       11.71      1.88 o
  -9   0  10        5.00        7.68      1.64 o
  -8   0  10        0.79        0.02      1.10 o
  -7   0  10       37.68       46.34      2.73 o
  -6   0  10       11.76       15.99      1.23 o
  -5   0  10        0.06       -0.41      0.51 o
  -4   0  10       45.80       38.42      1.58 o
  -3   0  10       14.22       14.39      0.96 o
  -2   0  10        7.63        3.62      0.63 o
  -1   0  10        0.39       -0.33      0.33 o
   0   0  10       32.12       29.88      1.24 o
   1   0  10       29.40       24.76      0.79 o
   2   0  10        7.63        6.00      0.44 o
   3   0  10       22.10       23.35      0.68 o
   4   0  10       29.60       34.21      0.95 o
   5   0  10       14.39       13.32      0.88 o
   6   0  10       30.73       29.48      1.16 o
   7   0  10       17.48       18.86      1.02 o
   8   0  10        1.90        2.27      0.65 o
   9   0  10        0.57        1.43      0.64 o
  10   0  10        2.18        1.61      0.74 o
 -10   1  10        0.02       -0.24      1.33 o
  -9   1  10        0.71       -0.01      1.24 o
  -8   1  10       18.22       19.17      2.05 o
  -7   1  10        0.52        0.37      1.14 o
  -6   1  10       13.07       18.00      1.03 o
  -5   1  10       25.01       25.20      1.41 o
  -4   1  10        5.15        3.02      0.72 o
  -3   1  10        0.60       -0.41      0.45 o
  -2   1  10       65.95       76.48      2.14 o
  -1   1  10       15.34       15.45      0.69 o
   0   1  10        0.09       -0.28      0.28 o
   1   1  10       49.88       45.49      0.95 o
   2   1  10        1.21        1.87      0.33 o
   3   1  10       33.41       35.44      0.85 o
   4   1  10       58.82       55.81      1.49 o
   5   1  10        1.68        1.39      0.52 o
   6   1  10       13.26       13.64      1.31 o
   7   1  10        0.01       -0.04      0.51 o
   8   1  10        4.46        3.29      0.67 o
   9   1  10        3.44        4.25      0.78 o
  10   1  10        6.76        9.82      0.98 o
  11   1  10        3.96        4.35      1.22 o
 -10   2  10        0.63        2.80      1.48 o
  -9   2  10       20.06       26.83      2.38 o
  -8   2  10       13.37       16.52      1.93 o
  -7   2  10        0.65        0.22      0.96 o
  -6   2  10        1.50        1.38      0.61 o
  -5   2  10        0.00        0.01      0.43 o
  -4   2  10       26.45       27.00      0.90 o
  -3   2  10        0.02        0.32      0.39 o
  -2   2  10      152.99      163.87      3.05 o
  -1   2  10      182.76      183.75      3.68 o
   0   2  10       23.87       17.25      0.63 o
   1   2  10       37.20       39.54      0.90 o
   2   2  10       63.48       66.71      1.23 o
   3   2  10       40.21       40.66      0.95 o
   4   2  10       64.73       64.50      1.65 o
   5   2  10        7.77        6.62      0.66 o
   6   2  10        0.01       -0.48      0.48 o
   7   2  10        0.11        0.66      0.55 o
   8   2  10        1.78        1.27      0.60 o
   9   2  10        9.67       10.93      0.95 o
  10   2  10        0.65        0.37      0.73 o
  11   2  10        0.00        0.39      0.78 o
 -10   3  10        3.20        3.00      1.58 o
  -9   3  10       16.60       19.06      2.06 o
  -8   3  10       16.30       17.27      1.94 o
  -7   3  10        0.23        1.09      0.78 o
  -6   3  10        1.90        3.37      1.19 o
  -5   3  10       11.35       14.16      0.71 o
  -4   3  10        3.89        3.70      0.49 o
  -3   3  10        0.42        1.40      0.33 o
  -2   3  10       20.78       19.90      0.62 o
  -1   3  10        2.35        1.37      0.23 o
   0   3  10      114.41      112.50      1.76 o
   1   3  10       13.95       10.55      0.52 o
   2   3  10        0.11        0.50      0.36 o
   3   3  10       24.67       23.81      1.09 o
   4   3  10       18.99       15.91      0.86 o
   5   3  10       23.71       20.67      0.99 o
   6   3  10        7.35        6.97      0.71 o
   7   3  10        1.84        2.63      0.63 o
   8   3  10        1.13        1.31      0.63 o
   9   3  10        2.38        2.68      0.83 o
  10   3  10        1.77        1.98      0.78 o
  11   3  10        0.41        0.76      0.97 o
 -10   4  10        2.43        3.96      1.55 o
  -9   4  10        1.85        1.80      1.27 o
  -8   4  10       24.79       20.24      2.00 o
  -7   4  10       21.62       17.38      1.06 o
  -6   4  10       27.80       32.38      1.26 o
  -5   4  10       40.15       43.82      1.37 o
  -4   4  10      138.49      145.06      2.20 o
  -3   4  10       38.41       40.58      1.08 o
  -2   4  10        3.74        4.83      0.39 o
  -1   4  10      110.15      101.81      1.33 o
   0   4  10      113.50      115.29      1.52 o
   1   4  10       12.12       16.37      0.44 o
   2   4  10        1.14        1.18      0.22 o
   3   4  10       14.31       13.66      0.59 o
   4   4  10        8.80        9.99      0.60 o
   5   4  10       35.29       33.67      1.06 o
   6   4  10        1.49        2.40      0.57 o
   7   4  10       15.99       13.86      0.93 o
   8   4  10       10.60        9.06      0.88 o
   9   4  10        0.24        0.66      0.68 o
  10   4  10        0.22        1.40      0.77 o
  11   4  10        6.34        6.80      1.67 o
  12   4  10        0.59        1.50      1.30 o
 -10   5  10       11.10       15.06      2.03 o
  -9   5  10        1.46        1.37      1.83 o
  -8   5  10        0.30       -0.29      0.79 o
  -7   5  10        0.15       -0.57      0.57 o
  -6   5  10        0.01       -0.34      0.67 o
  -5   5  10       14.32       12.24      0.96 o
  -4   5  10       15.93       18.44      0.82 o
  -3   5  10       11.15       10.93      0.55 o
  -2   5  10       20.34       20.88      0.70 o
  -1   5  10        0.27       -0.12      0.27 o
   0   5  10       99.97      105.03      1.29 o
   1   5  10       10.21        6.18      0.32 o
   2   5  10      124.21      116.22      1.40 o
   3   5  10        1.39        2.11      0.40 o
   4   5  10       21.63       22.95      0.61 o
   5   5  10        5.11        4.22      0.41 o
   6   5  10       69.31       75.43      2.88 o
   7   5  10       51.97       62.13      2.04 o
   8   5  10        3.01        2.65      0.71 o
   9   5  10        9.34        9.59      0.95 o
  10   5  10        3.50        5.45      1.25 o
  11   5  10        0.09        0.19      1.01 o
  12   5  10        1.23        2.29      2.24 o
 -10   6  10        0.14        1.06      0.95 o
  -9   6  10       11.89       13.09      1.69 o
  -8   6  10        1.11        0.28      0.81 o
  -7   6  10       16.22       20.10      1.16 o
  -6   6  10        7.52        7.76      1.01 o
  -5   6  10        5.69        7.87      0.97 o
  -4   6  10        0.25       -0.15      0.47 o
  -3   6  10        5.93        5.50      0.53 o
  -2   6  10       22.01       22.57      0.74 o
  -1   6  10        3.06        6.29      0.44 o
   0   6  10        4.93        7.20      0.45 o
   1   6  10       16.96       15.78      0.66 o
   2   6  10        8.18        8.96      0.40 o
   3   6  10      248.12      238.78      3.42 o
   4   6  10       17.60       20.96      0.71 o
   5   6  10       28.59       22.74      0.74 o
   6   6  10       21.49       21.05      0.85 o
   7   6  10       47.11       50.96      1.32 o
   8   6  10       17.66       18.45      1.10 o
   9   6  10        1.35       -0.34      0.87 o
  10   6  10       19.42       25.82      1.72 o
  11   6  10        0.08       -0.64      0.88 o
  12   6  10        7.95        9.08      1.41 o
 -10   7  10        0.90       -0.12      1.43 o
  -9   7  10        0.45        0.71      0.90 o
  -8   7  10        4.45        5.08      0.83 o
  -7   7  10        0.56       -0.11      0.61 o
  -6   7  10       11.61       11.11      1.12 o
  -5   7  10       10.42       10.61      1.04 o
  -4   7  10        1.42        0.90      1.68 o
  -3   7  10        0.48       -0.55      0.86 o
  -2   7  10       30.03       32.46      1.14 o
  -1   7  10        0.47        1.71      0.40 o
   0   7  10      176.39      158.19      2.32 o
   1   7  10       78.95       69.87      1.36 o
   2   7  10        0.19        0.38      0.29 o
   3   7  10        6.61        9.62      0.47 o
   4   7  10       19.43       17.14      0.61 o
   5   7  10       38.63       43.35      1.07 o
   6   7  10       41.35       42.36      1.05 o
   7   7  10        8.28        6.09      0.60 o
   8   7  10       12.57        7.84      1.10 o
   9   7  10        1.10        2.04      0.92 o
  10   7  10        9.17       14.52      1.46 o
  11   7  10       10.26       11.38      1.44 o
  12   7  10        0.33       -0.96      0.96 o
  -9   8  10       12.13       14.58      1.98 o
  -8   8  10        4.48        4.39      1.00 o
  -7   8  10       20.83       24.01      1.25 o
  -6   8  10        0.47        0.85      0.80 o
  -5   8  10       21.51       21.14      1.35 o
  -4   8  10       11.69       14.57      1.50 o
  -3   8  10       84.89       82.63      2.47 o
  -2   8  10       36.91       36.48      1.54 o
  -1   8  10        1.72        1.43      0.49 o
   0   8  10        4.11        5.37      0.58 o
   1   8  10       13.97       11.19      0.79 o
   2   8  10        8.23        3.11      0.41 o
   3   8  10       92.96       98.82      1.67 o
   4   8  10       13.71       12.13      0.69 o
   5   8  10      116.77       97.67      1.90 o
   6   8  10       22.19       20.65      0.99 o
   7   8  10        0.70        1.26      0.64 o
   8   8  10        0.75        1.92      1.11 o
   9   8  10       13.65       10.28      1.58 o
  10   8  10        0.47        0.25      1.16 o
  11   8  10       42.90       45.11      2.79 o
  12   8  10        0.00        0.91      1.04 o
  -9   9  10        6.85        8.42      1.89 o
  -8   9  10        6.80        3.31      1.55 o
  -7   9  10        0.47        1.38      1.22 o
  -6   9  10        1.24        2.72      0.89 o
  -5   9  10       24.04       30.07      1.65 o
  -4   9  10       85.36       92.71      2.75 o
  -3   9  10        0.64        1.29      1.00 o
  -2   9  10       55.69       49.26      1.84 o
  -1   9  10        0.22        0.07      0.62 o
   0   9  10       47.82       43.39      3.72 o
   1   9  10       87.27       80.22      2.53 o
   2   9  10       21.26       24.89      1.06 o
   3   9  10        6.88        8.36      0.67 o
   4   9  10        0.83        0.95      0.50 o
   5   9  10        1.14        2.09      0.53 o
   6   9  10        1.50        3.65      0.61 o
   7   9  10        0.30        0.89      0.70 o
   8   9  10       17.35       15.12      1.70 o
   9   9  10        6.52        4.04      1.33 o
  10   9  10        7.23        9.80      1.83 o
  11   9  10        2.98        5.24      1.67 o
  12   9  10        0.42       -1.16      1.19 o
  -8  10  10       10.20        6.90      1.73 o
  -7  10  10        0.40        2.78      1.38 o
  -6  10  10       14.37       19.38      2.03 o
  -5  10  10       40.91       45.64      2.03 o
  -4  10  10       76.92       69.64      2.36 o
  -3  10  10       13.59       14.30      1.21 o
  -2  10  10       42.13       43.32      1.82 o
  -1  10  10       56.03       53.61      1.92 o
   0  10  10       62.78       67.20      2.16 o
   1  10  10       41.43       44.15      1.72 o
   2  10  10        1.32        2.32      0.74 o
   3  10  10       36.30       32.54      1.51 o
   4  10  10       21.71       24.62      1.35 o
   5  10  10       30.89       37.62      1.66 o
   6  10  10       21.18       23.52      1.38 o
   7  10  10       21.35       24.43      2.19 o
   8  10  10       15.95       20.67      1.39 o
   9  10  10        6.42        6.76      1.52 o
  10  10  10       15.95       16.11      2.03 o
  11  10  10        0.83        0.68      1.27 o
  -7  11  10        3.54        0.67      1.31 o
  -6  11  10        9.39        8.14      1.63 o
  -5  11  10       18.17       23.86      2.24 o
  -4  11  10       25.30       26.46      2.19 o
  -3  11  10       18.38       15.87      1.22 o
  -2  11  10        7.37        7.16      0.98 o
  -1  11  10       49.49       55.57      2.07 o
   0  11  10       40.31       38.93      1.69 o
   1  11  10        1.10        2.29      0.74 o
   2  11  10        0.68        1.38      0.88 o
   3  11  10       36.70       31.57      1.50 o
   4  11  10        9.62        9.12      0.97 o
   5  11  10        0.50       -0.63      0.63 o
   6  11  10        8.53       10.53      1.08 o
   7  11  10        0.41       -0.72      0.72 o
   8  11  10        3.38        2.68      1.25 o
   9  11  10       15.74       19.74      2.08 o
  10  11  10        2.03        2.48      1.43 o
  11  11  10        0.01        0.11      1.29 o
  -7  12  10        0.00       -0.26      1.37 o
  -6  12  10        1.17        1.76      1.43 o
  -5  12  10        5.12        3.81      1.48 o
  -4  12  10        6.37        4.38      1.48 o
  -3  12  10        0.01        0.46      1.10 o
  -2  12  10        8.39        6.29      1.50 o
  -1  12  10       45.37       49.38      2.36 o
   0  12  10       55.33       63.22      2.26 o
   1  12  10        5.43        2.69      0.83 o
   2  12  10       92.35       85.68      2.64 o
   3  12  10       67.39       66.95      2.37 o
   4  12  10      115.99      128.28      3.44 o
   5  12  10        5.93        4.44      0.91 o
   6  12  10       49.29       49.73      2.06 o
   7  12  10       51.22       51.28      2.09 o
   8  12  10       35.18       32.71      1.75 o
   9  12  10        0.49        1.23      0.92 o
  10  12  10        2.48        1.68      1.48 o
  -6  13  10        0.68        2.17      1.44 o
  -5  13  10        2.10       -0.32      1.31 o
  -4  13  10        0.98        1.67      1.39 o
  -3  13  10        0.06        0.13      1.17 o
  -2  13  10        0.26        0.91      1.26 o
  -1  13  10       13.49       11.79      1.69 o
   0  13  10        1.26       -0.06      1.14 o
   1  13  10       13.67       11.19      1.66 o
   2  13  10        6.47        8.79      1.58 o
   3  13  10        1.21       -0.68      0.68 o
   4  13  10        2.09        1.27      0.84 o
   5  13  10        2.01        1.41      0.83 o
   6  13  10        9.97       10.49      1.15 o
   7  13  10       10.06        9.93      2.44 o
   8  13  10        3.97        3.09      1.03 o
   9  13  10        7.63       10.66      1.29 o
  10  13  10        1.49        2.31      1.44 o
  -5  14  10        2.70        0.38      1.39 o
  -4  14  10        5.70        5.89      1.70 o
  -3  14  10        0.38       -0.12      1.27 o
  -2  14  10        0.15       -0.12      1.20 o
  -1  14  10        0.41        1.99      1.37 o
   0  14  10       41.87       41.39      2.87 o
   1  14  10        6.14        8.48      1.60 o
   2  14  10        3.10        2.64      1.31 o
   3  14  10        1.21        0.14      1.25 o
   4  14  10       30.71       30.96      2.54 o
   5  14  10        7.14        7.67      1.64 o
   6  14  10        3.19        5.33      1.49 o
   7  14  10        7.76       11.13      1.79 o
   8  14  10        1.88       -0.58      1.26 o
   9  14  10        0.65       -1.01      1.31 o
  -3  15  10       11.20       10.01      2.00 o
  -2  15  10        1.48       -1.24      1.38 o
  -1  15  10        4.60        6.56      1.68 o
   0  15  10       10.82       11.40      1.83 o
   1  15  10        0.23       -0.07      1.17 o
   2  15  10        7.41        6.66      1.54 o
   3  15  10        2.45        1.64      1.35 o
   4  15  10        5.67        7.40      1.58 o
   5  15  10        3.57        5.99      1.58 o
   6  15  10       13.07        9.63      1.78 o
   7  15  10       23.99       28.20      2.53 o
   8  15  10       18.95       23.20      2.54 o
  -1  16  10        2.13        6.64      1.82 o
   0  16  10       26.31       27.32      2.61 o
   1  16  10       16.57       17.11      2.20 o
   2  16  10        4.32        5.35      1.62 o
   3  16  10        0.01        0.36      1.31 o
   4  16  10        5.14        4.25      1.50 o
   5  16  10        0.59        0.61      1.41 o
   6  16  10        1.61        3.67      1.61 o
  -5  -6  11        8.04        8.23      1.19 o
  -4  -6  11        0.59        1.26      0.85 o
   2  -6  11        1.17        0.21      0.48 o
   3  -6  11        0.00        0.33      1.63 o
  -6  -5  11        4.41        3.03      1.16 o
  -5  -5  11        0.08        0.20      0.69 o
  -4  -5  11        4.85        3.90      2.08 o
  -3  -5  11        0.48       -0.30      0.58 o
  -2  -5  11        7.36        6.35      0.69 o
  -1  -5  11        1.06       -0.04      0.73 o
   0  -5  11        0.97        0.57      0.70 o
   1  -5  11       16.48       18.13      1.26 o
   2  -5  11       14.34       13.76      0.73 o
   3  -5  11        1.17        1.16      0.39 o
   4  -5  11        5.16        3.68      1.76 o
   5  -5  11        2.57        5.11      1.94 o
  -7  -4  11        0.09       -0.25      0.90 o
  -6  -4  11        0.05       -0.28      0.74 o
  -5  -4  11        0.00       -0.63      0.63 o
  -4  -4  11        6.49        5.69      0.82 o
  -3  -4  11        3.69        2.48      0.74 o
  -2  -4  11        0.42        1.70      0.59 o
  -1  -4  11       29.71       25.68      1.10 o
   0  -4  11       25.60       22.70      1.50 o
   1  -4  11       23.70       24.06      2.27 o
   2  -4  11        3.18        3.21      1.03 o
   3  -4  11       26.66       22.21      0.88 o
   4  -4  11        6.39        5.72      0.84 o
   5  -4  11        0.27       -0.05      1.50 o
   6  -4  11        0.73        1.13      1.80 o
  -8  -3  11        4.71        5.42      1.52 o
  -7  -3  11        1.71        2.89      0.92 o
  -6  -3  11        3.17        3.60      0.89 o
  -5  -3  11        9.76        9.90      1.08 o
  -4  -3  11        1.72        1.96      0.79 o
  -3  -3  11        0.28       -0.20      0.77 o
  -2  -3  11        4.23        3.74      0.56 o
  -1  -3  11        0.01       -0.47      0.47 o
   0  -3  11        0.40        0.23      0.45 o
   1  -3  11        2.37        1.86      0.44 o
   2  -3  11        7.64        8.24      0.78 o
   3  -3  11        0.03       -0.14      0.55 o
   4  -3  11       14.94       12.22      1.03 o
   5  -3  11        4.64        5.61      0.91 o
   6  -3  11        1.04        1.32      1.00 o
   7  -3  11        2.32        1.74      1.80 o
  -9  -2  11        0.15        0.50      1.41 o
  -8  -2  11        0.37        1.32      1.23 o
  -7  -2  11        0.38        1.86      0.89 o
  -6  -2  11        0.04        0.16      0.89 o
  -5  -2  11        1.40        1.32      0.75 o
  -4  -2  11       29.80       37.16      1.31 o
  -3  -2  11       23.54       27.64      1.07 o
  -2  -2  11        3.54        5.33      0.72 o
  -1  -2  11       16.85       15.59      0.93 o
   0  -2  11        0.73        1.23      0.46 o
   1  -2  11        7.42        8.38      0.60 o
   2  -2  11        0.66        1.38      0.36 o
   3  -2  11        1.14        1.12      0.49 o
   4  -2  11        2.42        1.45      0.71 o
   5  -2  11        5.46        4.78      0.82 o
   6  -2  11        2.45        2.47      0.52 o
   7  -2  11        0.10       -0.57      0.92 o
   8  -2  11        1.57        1.32      1.81 o
  -9  -1  11        3.12        2.98      1.44 o
  -8  -1  11        0.31       -0.13      1.23 o
  -7  -1  11        1.24        0.49      1.16 o
  -6  -1  11        6.12        6.16      1.63 o
  -5  -1  11        0.34        0.25      0.59 o
  -4  -1  11        0.02       -0.15      0.54 o
  -3  -1  11        3.03        6.03      0.81 o
  -2  -1  11       13.24       15.24      1.00 o
  -1  -1  11        1.88        1.59      0.57 o
   0  -1  11       10.06       13.49      0.78 o
   1  -1  11        3.49        4.22      0.54 o
   2  -1  11        1.51        0.74      0.78 o
   3  -1  11       14.78       13.34      1.11 o
   4  -1  11       28.39       29.65      1.20 o
   5  -1  11        0.96        0.33      0.47 o
   6  -1  11        9.64        8.08      0.71 o
   7  -1  11        5.77        4.91      0.84 o
   8  -1  11       12.29       12.74      0.90 o
   9  -1  11        0.01       -0.18      0.69 o
  -9   0  11        0.02        0.48      1.36 o
  -8   0  11        1.27        1.38      1.30 o
  -7   0  11       10.16        9.42      1.64 o
  -6   0  11        5.29        3.81      0.76 o
  -5   0  11        2.97        4.37      0.69 o
  -4   0  11        7.86        8.27      0.94 o
  -3   0  11       80.37       69.48      2.16 o
  -2   0  11        5.49        4.56      0.71 o
  -1   0  11        4.89        5.13      0.69 o
   0   0  11        3.84        5.72      0.59 o
   1   0  11        6.64        4.30      0.62 o
   2   0  11        6.41        6.45      0.94 o
   3   0  11        0.03       -0.21      0.45 o
   4   0  11       13.58       14.78      0.86 o
   5   0  11       20.94       24.94      1.60 o
   6   0  11        0.18        0.73      0.54 o
   7   0  11        4.40        4.30      0.66 o
   8   0  11        0.70        0.52      0.86 o
   9   0  11        9.44       11.75      1.27 o
 -10   1  11       12.73       15.49      2.13 o
  -9   1  11       12.30       14.57      2.05 o
  -8   1  11        2.80        4.37      1.41 o
  -7   1  11       22.85       20.66      1.98 o
  -6   1  11       21.18       18.89      1.09 o
  -5   1  11        7.42       10.25      1.08 o
  -4   1  11        5.13        8.23      0.95 o
  -3   1  11        1.00        0.65      1.30 o
  -2   1  11       44.87       41.58      1.60 o
  -1   1  11        0.53        1.67      0.50 o
   0   1  11        0.99        2.48      0.53 o
   1   1  11       19.64       18.43      0.91 o
   2   1  11       80.41       78.10      2.07 o
   3   1  11        0.16       -0.45      0.45 o
   4   1  11       14.21       12.52      0.79 o
   5   1  11       15.59       14.97      0.91 o
   6   1  11        0.26       -0.56      0.56 o
   7   1  11        6.86        7.77      0.78 o
   8   1  11        0.19       -0.57      0.57 o
   9   1  11        0.58        1.73      0.69 o
  10   1  11        0.68        1.20      0.91 o
 -10   2  11        0.94        1.14      1.52 o
  -9   2  11        1.34        0.00      1.37 o
  -8   2  11        1.64        2.79      1.38 o
  -7   2  11        0.00       -0.49      1.33 o
  -6   2  11       16.04       18.17      1.97 o
  -5   2  11        6.80        6.25      0.95 o
  -4   2  11       42.25       34.90      1.58 o
  -3   2  11        0.17       -0.08      0.60 o
  -2   2  11      129.08      128.99      3.18 o
  -1   2  11        0.08        1.46      0.49 o
   0   2  11       26.91       22.27      0.97 o
   1   2  11        2.66        2.58      0.52 o
   2   2  11       77.60       76.70      1.81 o
   3   2  11       49.97       55.60      1.54 o
   4   2  11        9.02        9.94      0.89 o
   5   2  11        5.01        5.14      0.67 o
   6   2  11       21.65       21.78      1.08 o
   7   2  11        3.61        3.61      0.68 o
   8   2  11        7.39        7.34      1.36 o
   9   2  11        1.87        1.85      0.79 o
  10   2  11        1.83        2.19      0.84 o
 -10   3  11        9.73       11.75      2.05 o
  -9   3  11        0.06        1.51      1.39 o
  -8   3  11        3.35        3.67      1.36 o
  -7   3  11        0.15        1.59      1.24 o
  -6   3  11        6.96        6.50      1.42 o
  -5   3  11       11.22       13.23      0.85 o
  -4   3  11        1.82        2.79      0.51 o
  -3   3  11        3.92        3.02      0.46 o
  -2   3  11        3.81        3.16      0.39 o
  -1   3  11       58.00       61.20      2.24 o
   0   3  11       10.10        7.62      0.54 o
   1   3  11       77.11       75.25      1.89 o
   2   3  11       19.85       17.81      0.88 o
   3   3  11       18.14       18.67      0.91 o
   4   3  11        5.20        4.48      0.61 o
   5   3  11       10.88       10.90      0.81 o
   6   3  11       48.72       49.17      1.58 o
   7   3  11        4.31        3.96      0.70 o
   8   3  11       17.54       16.03      1.06 o
   9   3  11        1.03        0.94      0.72 o
  10   3  11       17.28       19.70      1.28 o
  11   3  11        3.60        3.73      1.11 o
 -10   4  11        1.48        1.81      1.43 o
  -9   4  11       19.59       29.93      2.72 o
  -8   4  11        0.55       -0.55      1.20 o
  -7   4  11        2.96        2.35      0.90 o
  -6   4  11        1.51        0.80      1.10 o
  -5   4  11       31.27       37.40      2.48 o
  -4   4  11       18.33       24.69      0.92 o
  -3   4  11       11.37       13.57      0.89 o
  -2   4  11       27.97       29.92      0.88 o
  -1   4  11        1.25        0.59      0.32 o
   0   4  11       20.83       25.82      0.61 o
   1   4  11        0.08        0.22      0.45 o
   2   4  11        3.18        3.06      0.45 o
   3   4  11        0.02       -0.43      0.43 o
   4   4  11        0.00        0.09      0.48 o
   5   4  11        4.17        4.03      0.63 o
   6   4  11        3.41        2.41      0.62 o
   7   4  11        1.71        0.33      0.60 o
   8   4  11        8.56        8.23      0.86 o
   9   4  11        3.99        4.35      0.85 o
  10   4  11        0.69        1.28      0.80 o
  11   4  11       10.23        9.50      1.35 o
 -10   5  11        3.47        1.57      1.52 o
  -9   5  11       26.84       26.19      2.53 o
  -8   5  11        0.22       -0.86      0.86 o
  -7   5  11       13.43       14.51      1.27 o
  -6   5  11       21.54       25.48      2.17 o
  -5   5  11       16.61       19.95      1.04 o
  -4   5  11       21.39       24.50      1.06 o
  -3   5  11        6.09        4.27      0.44 o
  -2   5  11       37.46       35.99      0.91 o
  -1   5  11       67.06       70.79      1.28 o
   0   5  11       32.70       34.00      0.82 o
   1   5  11        5.87        7.30      0.42 o
   2   5  11       23.82       24.53      0.84 o
   3   5  11       61.23       66.15      1.19 o
   4   5  11       13.58       19.47      1.21 o
   5   5  11       23.12       25.20      1.16 o
   6   5  11        0.42        0.37      0.57 o
   7   5  11       53.00       59.87      4.33 o
   8   5  11        1.03        0.17      0.66 o
   9   5  11        0.74        0.27      0.70 o
  10   5  11        2.22        3.37      1.08 o
  11   5  11        1.03        1.63      1.09 o
  -9   6  11        1.62       -0.57      1.16 o
  -8   6  11        7.59        7.56      1.53 o
  -7   6  11        5.48        7.77      0.89 o
  -6   6  11       59.60       56.04      2.16 o
  -5   6  11        7.64       10.49      1.05 o
  -4   6  11        0.94        0.69      0.54 o
  -3   6  11       12.97       11.54      0.77 o
  -2   6  11       40.15       35.52      1.05 o
  -1   6  11       26.85       27.34      0.81 o
   0   6  11        0.60        2.57      0.38 o
   1   6  11        0.95        1.64      0.36 o
   2   6  11       22.08       25.06      0.84 o
   3   6  11       64.27       72.11      1.31 o
   4   6  11       53.35       59.26      1.16 o
   5   6  11        2.10        1.50      0.41 o
   6   6  11        0.84       -0.05      0.55 o
   7   6  11        8.83       11.47      0.92 o
   8   6  11       50.86       59.87      2.69 o
   9   6  11        1.97        3.21      0.98 o
  10   6  11        0.43       -0.19      0.91 o
  11   6  11        0.98        0.08      1.22 o
  -9   7  11        2.75        2.59      1.01 o
  -8   7  11        0.38       -0.31      0.87 o
  -7   7  11        0.75        0.82      0.71 o
  -6   7  11       10.83        9.73      1.12 o
  -5   7  11       30.84       28.21      1.55 o
  -4   7  11        0.02       -0.59      0.59 o
  -3   7  11       34.90       32.71      1.23 o
  -2   7  11       74.67       67.69      2.02 o
  -1   7  11       64.44       62.35      1.43 o
   0   7  11        3.15        0.25      0.50 o
   1   7  11      127.99      108.15      1.77 o
   2   7  11       52.26       44.87      0.93 o
   3   7  11       11.07       12.82      0.54 o
   4   7  11       27.48       25.70      0.83 o
   5   7  11        7.38        7.28      0.62 o
   6   7  11       40.70       51.45      1.38 o
   7   7  11        0.91        1.04      0.67 o
   8   7  11       21.34       21.55      1.96 o
   9   7  11        2.46        1.86      0.96 o
  10   7  11        4.78        5.93      1.22 o
  11   7  11        2.63        4.11      1.21 o
  -9   8  11        1.11        3.05      1.57 o
  -8   8  11        0.72        0.36      0.72 o
  -7   8  11        5.18        4.74      0.81 o
  -6   8  11        0.15        0.37      0.81 o
  -5   8  11        0.24        0.20      0.78 o
  -4   8  11        0.41        0.27      0.72 o
  -3   8  11       38.53       36.08      1.65 o
  -2   8  11        0.04       -0.27      0.87 o
  -1   8  11        0.56        0.57      0.57 o
   0   8  11        2.52        3.29      0.64 o
   1   8  11      103.68       99.94      1.93 o
   2   8  11      169.25      163.55      2.73 o
   3   8  11       21.09       20.82      0.77 o
   4   8  11       10.55       10.84      0.61 o
   5   8  11        9.76       10.17      0.78 o
   6   8  11       70.19       70.85      3.12 o
   7   8  11       15.49       16.00      1.80 o
   8   8  11        0.28       -0.50      0.80 o
   9   8  11        9.38        8.68      1.23 o
  10   8  11        8.21        8.98      1.34 o
  11   8  11        8.14        9.63      1.47 o
  -8   9  11        0.24        0.06      1.25 o
  -7   9  11        0.12       -0.17      0.79 o
  -6   9  11        5.17        4.64      1.01 o
  -5   9  11        0.00       -0.46      0.78 o
  -4   9  11        6.19        6.94      0.99 o
  -3   9  11        1.47        1.09      1.58 o
  -2   9  11       61.14       67.05      2.25 o
  -1   9  11       51.91       46.89      1.79 o
   0   9  11       31.26       27.16      1.37 o
   1   9  11       10.57       11.77      0.88 o
   2   9  11       45.15       44.96      1.38 o
   3   9  11        0.03       -0.12      0.42 o
   4   9  11       13.65       13.11      0.72 o
   5   9  11       30.34       29.28      1.03 o
   6   9  11        7.97        8.22      0.90 o
   7   9  11       18.19       15.14      1.73 o
   8   9  11       12.10       12.95      1.74 o
   9   9  11       28.85       31.20      2.45 o
  10   9  11        0.16        2.17      1.08 o
  11   9  11        2.04        3.81      1.19 o
  -8  10  11        3.38        2.06      1.61 o
  -7  10  11        7.54        7.52      1.64 o
  -6  10  11        0.00        0.82      1.29 o
  -5  10  11        0.01        0.27      0.89 o
  -4  10  11        1.12        0.24      0.83 o
  -3  10  11       38.42       38.00      2.53 o
  -2  10  11        3.43        4.96      1.16 o
  -1  10  11        1.27        0.79      0.70 o
   0  10  11       23.66       24.24      1.37 o
   1  10  11        2.31        0.95      0.70 o
   2  10  11        9.18        8.44      0.91 o
   3  10  11        1.57        2.26      0.77 o
   4  10  11       44.23       39.97      1.70 o
   5  10  11       32.51       31.18      1.82 o
   6  10  11        0.46       -0.69      0.69 o
   7  10  11        0.18        0.33      1.06 o
   8  10  11        4.48        0.81      1.19 o
   9  10  11        0.46       -0.95      1.18 o
  10  10  11       25.74       24.89      2.39 o
  11  10  11        0.26        1.93      1.41 o
  -7  11  11        0.02       -1.16      1.16 o
  -6  11  11        0.36       -0.64      1.14 o
  -5  11  11        0.90        1.22      1.25 o
  -4  11  11        0.48       -0.59      0.80 o
  -3  11  11        1.04        2.67      0.89 o
  -2  11  11       20.21       18.70      1.36 o
  -1  11  11        3.14        2.94      0.85 o
   0  11  11        0.00       -0.06      0.67 o
   1  11  11        3.92        2.48      1.18 o
   2  11  11       12.09       10.63      1.05 o
   3  11  11        0.93        0.78      0.76 o
   4  11  11        1.93        2.70      0.83 o
   5  11  11        0.18       -0.51      0.69 o
   6  11  11        1.41        1.38      0.76 o
   7  11  11       14.50       13.19      1.25 o
   8  11  11        8.29        4.41      1.51 o
   9  11  11        6.95        8.03      1.76 o
  10  11  11        0.63        0.27      1.37 o
  -6  12  11        1.03        1.58      1.47 o
  -5  12  11        2.40        2.97      1.50 o
  -4  12  11        0.04       -1.13      1.13 o
  -3  12  11        6.37        8.30      1.67 o
  -2  12  11        1.93        0.56      0.82 o
  -1  12  11        2.60        3.26      1.67 o
   0  12  11       17.06       22.50      1.47 o
   1  12  11        4.35        4.82      1.17 o
   2  12  11        1.95        0.74      0.77 o
   3  12  11        0.20       -0.57      0.69 o
   4  12  11       11.10        9.79      1.07 o
   5  12  11       54.48       60.45      2.22 o
   6  12  11        4.36        3.13      0.89 o
   7  12  11        1.08        1.01      1.92 o
   8  12  11        0.48        0.97      1.17 o
   9  12  11        0.39        0.93      1.33 o
  10  12  11       10.70        8.97      1.81 o
  -5  13  11        0.90        1.36      1.49 o
  -4  13  11        2.45        3.30      1.54 o
  -3  13  11       31.41       36.88      2.85 o
  -2  13  11       11.40       10.09      1.78 o
  -1  13  11        9.48        8.13      1.74 o
   0  13  11       71.93       69.62      2.49 o
   1  13  11       40.31       41.02      2.26 o
   2  13  11       54.69       48.87      2.66 o
   3  13  11        5.80        7.40      1.04 o
   4  13  11       16.91       15.99      1.29 o
   5  13  11       40.43       38.70      2.91 o
   6  13  11        9.13       10.18      1.47 o
   7  13  11       15.98       18.85      1.46 o
   8  13  11       12.93       13.55      1.38 o
   9  13  11        1.09        1.20      1.49 o
  -4  14  11        0.41       -0.55      1.39 o
  -3  14  11        0.41       -0.25      1.33 o
  -2  14  11       17.87       18.08      2.11 o
  -1  14  11        5.49        4.84      1.52 o
   0  14  11       13.04       12.53      1.94 o
   1  14  11       61.52       62.95      3.49 o
   2  14  11       25.80       25.76      2.37 o
   3  14  11        5.86        4.27      1.47 o
   4  14  11        0.09       -0.37      1.16 o
   5  14  11       38.63       39.23      2.00 o
   6  14  11        2.37        2.10      1.00 o
   7  14  11        0.01       -0.22      0.89 o
   8  14  11        0.00        1.68      1.30 o
  -3  15  11        0.62        1.60      1.70 o
  -2  15  11       14.27        9.92      1.98 o
  -1  15  11        7.71       10.79      1.85 o
   0  15  11        1.64        3.57      1.41 o
   1  15  11       15.26       15.57      1.98 o
   2  15  11        2.82        4.53      1.54 o
   3  15  11        3.80        1.37      1.42 o
   4  15  11       22.68       24.79      2.37 o
   5  15  11       48.83       47.52      3.25 o
   6  15  11       50.68       60.83      3.68 o
   7  15  11        0.00       -1.29      1.29 o
   0  16  11        8.36       11.57      2.06 o
   1  16  11        0.04        1.20      1.37 o
   2  16  11        0.62        1.22      1.43 o
   3  16  11        4.73        2.56      1.51 o
   4  16  11        5.00        3.48      1.60 o
   5  16  11        0.91        0.31      1.36 o
   6  16  11        5.71        3.81      1.73 o
  -4  -5  12        0.86        0.64      0.82 o
  -3  -5  12       16.40       16.79      1.42 o
   3  -5  12        0.68        1.25      1.72 o
  -6  -4  12        0.08        0.30      1.05 o
  -5  -4  12        0.04        0.29      0.93 o
  -4  -4  12        0.00        0.28      0.65 o
  -3  -4  12        8.75        8.73      1.15 o
  -2  -4  12       19.45       23.16      1.19 o
  -1  -4  12        1.95        1.79      0.92 o
   0  -4  12        6.74        5.00      0.97 o
   1  -4  12       27.10       25.84      1.66 o
   2  -4  12       23.49       27.76      1.78 o
   3  -4  12        0.34        0.79      1.67 o
   4  -4  12        7.10        7.66      2.06 o
  -7  -3  12        0.51       -0.19      0.86 o
  -6  -3  12        0.04        0.03      0.88 o
  -5  -3  12        1.75        1.01      1.22 o
  -4  -3  12        3.22        4.84      0.87 o
  -3  -3  12        4.61        4.43      0.94 o
  -2  -3  12        0.10        0.11      0.46 o
  -1  -3  12        1.36        2.38      0.49 o
   0  -3  12        2.91        3.50      0.60 o
   1  -3  12        0.43        0.05      0.61 o
   2  -3  12        2.02        3.39      0.90 o
   3  -3  12        8.05       10.33      0.98 o
   4  -3  12        0.32        0.50      0.66 o
   5  -3  12       10.25        9.96      2.26 o
   6  -3  12        1.58        1.41      1.73 o
  -7  -2  12        0.53        0.25      1.20 o
  -6  -2  12        2.77        3.59      0.91 o
  -5  -2  12       10.25        8.37      1.04 o
  -4  -2  12       21.10       22.41      1.11 o
  -3  -2  12        0.49        1.14      0.55 o
  -2  -2  12        3.10        1.99      0.66 o
  -1  -2  12       12.20       10.99      0.85 o
   0  -2  12        3.60        3.97      0.63 o
   1  -2  12        4.95        6.31      0.60 o
   2  -2  12        2.57        2.87      0.50 o
   3  -2  12        0.02       -0.30      0.60 o
   4  -2  12       10.56       10.52      1.01 o
   5  -2  12        0.26        1.12      0.76 o
   6  -2  12        7.88       16.37      2.53 o
   7  -2  12        5.84        9.44      2.19 o
  -8  -1  12        1.23        0.41      1.35 o
  -7  -1  12        0.24       -0.10      1.18 o
  -6  -1  12        0.09        0.06      0.80 o
  -5  -1  12        0.25        1.45      0.63 o
  -4  -1  12        7.57        6.78      0.76 o
  -3  -1  12        7.63        7.13      0.90 o
  -2  -1  12        4.29        2.69      0.71 o
  -1  -1  12       15.83       13.20      0.93 o
   0  -1  12        7.98        7.68      0.67 o
   1  -1  12        0.98        0.28      0.45 o
   2  -1  12        1.46        0.61      0.61 o
   3  -1  12        0.98        0.94      0.47 o
   4  -1  12        2.81        2.60      0.82 o
   5  -1  12       13.59       11.25      0.87 o
   6  -1  12        0.07       -0.48      0.48 o
   7  -1  12        0.00       -0.61      0.61 o
   8  -1  12        2.81        3.94      0.97 o
  -8   0  12        0.73       -0.23      1.23 o
  -7   0  12        1.94        2.03      1.32 o
  -6   0  12        2.59        3.71      0.77 o
  -5   0  12        7.79       10.82      0.90 o
  -4   0  12       13.93       16.91      1.24 o
  -3   0  12        5.78        5.67      0.86 o
  -2   0  12       11.71       12.60      0.99 o
  -1   0  12        0.00        0.37      0.76 o
   0   0  12        7.14        6.77      0.67 o
   1   0  12        0.86       -0.31      0.44 o
   2   0  12        4.05        3.03      0.58 o
   3   0  12        4.99        4.69      0.82 o
   4   0  12       20.81       20.82      1.42 o
   5   0  12        0.25       -0.40      0.50 o
   6   0  12        8.64       10.06      0.90 o
   7   0  12        1.53        1.43      0.60 o
   8   0  12        1.74        2.11      1.03 o
  -9   1  12        3.39        5.08      1.68 o
  -8   1  12        0.00       -1.04      1.12 o
  -7   1  12        1.47       -1.08      1.08 o
  -6   1  12        1.36        2.60      1.00 o
  -5   1  12        0.00        0.20      0.78 o
  -4   1  12        0.66        1.31      0.77 o
  -3   1  12        7.50        7.48      1.71 o
  -2   1  12        0.62        0.29      0.64 o
  -1   1  12       20.74       27.52      1.52 o
   0   1  12       16.14       17.61      1.03 o
   1   1  12        2.05        1.56      0.53 o
   2   1  12       12.30       15.81      1.17 o
   3   1  12       36.03       39.76      2.25 o
   4   1  12       12.29       15.17      0.90 o
   5   1  12        9.60        9.67      0.83 o
   6   1  12        0.33       -0.19      0.53 o
   7   1  12        0.62        1.00      0.59 o
   8   1  12        0.03       -0.58      0.58 o
   9   1  12        2.91        2.85      0.92 o
  -9   2  12        0.39       -0.21      1.44 o
  -8   2  12        0.08        0.19      1.30 o
  -7   2  12        2.77        4.58      1.08 o
  -6   2  12        0.22       -0.78      0.78 o
  -5   2  12        0.28       -0.27      0.81 o
  -4   2  12        0.53       -0.68      0.68 o
  -3   2  12       48.04       48.15      1.88 o
  -2   2  12       10.14        7.23      0.91 o
  -1   2  12        2.07        4.76      0.77 o
   0   2  12        1.20       -0.46      0.46 o
   1   2  12        0.37        0.07      0.48 o
   2   2  12        1.00        0.94      0.50 o
   3   2  12        0.02       -0.38      0.51 o
   4   2  12       27.15       29.30      1.20 o
   5   2  12        1.90        1.72      0.58 o
   6   2  12        3.02        3.74      0.67 o
   7   2  12        2.40        2.45      0.67 o
   8   2  12        0.40        0.32      0.64 o
   9   2  12        1.50        2.11      0.75 o
  -9   3  12        3.40        1.88      1.60 o
  -8   3  12        0.11        0.27      1.20 o
  -7   3  12        0.00       -0.39      0.93 o
  -6   3  12        3.60        3.76      1.32 o
  -5   3  12        0.28        0.31      1.19 o
  -4   3  12        0.18        0.38      0.74 o
  -3   3  12        0.88        0.77      0.74 o
  -2   3  12        0.11        1.27      0.83 o
  -1   3  12        4.13        3.22      0.77 o
   0   3  12        4.84        3.48      0.60 o
   1   3  12        2.43        2.70      0.57 o
   2   3  12       24.96       29.21      1.78 o
   3   3  12        4.46        3.21      0.59 o
   4   3  12        3.68        3.49      0.62 o
   5   3  12        4.13        3.28      1.11 o
   6   3  12        0.11        0.16      0.58 o
   7   3  12        0.00        0.28      0.67 o
   8   3  12       11.20       11.00      1.80 o
   9   3  12        0.49       -0.55      0.68 o
  10   3  12        0.10        0.37      0.80 o
  -9   4  12        1.98        3.54      1.60 o
  -8   4  12        0.27        2.73      1.42 o
  -7   4  12        0.32       -0.29      0.88 o
  -6   4  12        0.91        1.20      1.23 o
  -5   4  12       28.08       22.61      2.08 o
  -4   4  12        0.89        0.91      0.82 o
  -3   4  12        0.33       -0.07      0.68 o
  -2   4  12        1.63        0.34      0.67 o
  -1   4  12       34.18       28.87      1.45 o
   0   4  12       21.22       19.63      0.99 o
   1   4  12        0.22       -0.08      0.72 o
   2   4  12        5.42        3.21      0.59 o
   3   4  12        0.10       -0.19      0.48 o
   4   4  12       18.61       21.05      1.12 o
   5   4  12        1.64        1.93      0.62 o
   6   4  12        0.04        0.09      0.58 o
   7   4  12        8.73        9.50      0.91 o
   8   4  12        4.05        5.02      0.84 o
   9   4  12        2.22        1.00      0.75 o
  10   4  12        3.19        1.88      2.41 o
  -9   5  12        1.30        2.01      1.49 o
  -8   5  12        0.80        0.85      1.00 o
  -7   5  12        0.12        0.27      0.83 o
  -6   5  12        0.09       -1.00      1.19 o
  -5   5  12        8.83        9.36      1.64 o
  -4   5  12        4.25        7.33      1.38 o
  -3   5  12        7.23        6.33      0.70 o
  -2   5  12        4.31        3.01      0.58 o
  -1   5  12       13.95       10.42      0.71 o
   0   5  12        1.30        1.30      0.43 o
   1   5  12        6.39        5.64      0.65 o
   2   5  12       13.25       12.40      0.90 o
   3   5  12        3.07        2.95      0.61 o
   4   5  12        8.53        9.30      0.78 o
   5   5  12        0.22       -0.18      0.58 o
   6   5  12        8.67        8.98      0.86 o
   7   5  12        2.37        2.11      0.92 o
   8   5  12        0.83        0.30      0.70 o
   9   5  12        0.45        0.24      0.70 o
  10   5  12        0.06        0.15      0.96 o
  -9   6  12        4.77        5.08      1.70 o
  -8   6  12        0.09       -0.82      0.82 o
  -7   6  12        1.13        1.63      1.07 o
  -6   6  12        0.19       -1.06      1.11 o
  -5   6  12       10.01       10.76      1.63 o
  -4   6  12       13.14       11.66      1.56 o
  -3   6  12        1.82        0.86      1.01 o
  -2   6  12        5.81        5.74      0.66 o
  -1   6  12       46.89       41.98      1.14 o
   0   6  12        3.17        2.75      0.44 o
   1   6  12       13.04       12.69      0.76 o
   2   6  12       25.54       23.22      1.04 o
   3   6  12       70.71       67.67      1.84 o
   4   6  12        3.35        2.21      0.63 o
   5   6  12        2.94        2.18      0.65 o
   6   6  12       13.32       14.92      1.03 o
   7   6  12       12.55       13.83      1.03 o
   8   6  12        3.12        2.54      0.75 o
   9   6  12        0.02       -0.56      0.88 o
  10   6  12        0.68        2.11      1.02 o
  11   6  12        0.00        1.92      1.97 o
  -8   7  12        0.00       -0.19      0.93 o
  -7   7  12        0.54        1.38      0.91 o
  -6   7  12        0.00       -0.15      1.29 o
  -5   7  12        4.72        6.97      1.04 o
  -4   7  12        9.65        9.66      1.09 o
  -3   7  12        2.82        3.50      0.71 o
  -2   7  12       10.28       12.66      0.95 o
  -1   7  12       38.60       39.52      1.31 o
   0   7  12        6.17        5.01      0.53 o
   1   7  12        2.50        1.24      0.42 o
   2   7  12        8.42       10.87      0.63 o
   3   7  12        0.85        1.61      0.48 o
   4   7  12       10.41        8.13      1.02 o
   5   7  12       38.78       34.52      1.73 o
   6   7  12        2.61        0.95      0.65 o
   7   7  12       15.12       11.37      1.22 o
   8   7  12        2.01        1.67      0.94 o
   9   7  12        2.83        3.71      1.26 o
  10   7  12        8.50        9.45      1.39 o
  11   7  12        5.73        6.34      1.32 o
  -8   8  12        4.11        5.08      1.13 o
  -7   8  12        2.54        2.00      0.80 o
  -6   8  12        3.64        3.89      1.04 o
  -5   8  12       11.16       10.43      1.18 o
  -4   8  12       13.07       13.83      2.25 o
  -3   8  12       11.46       13.60      1.13 o
  -2   8  12       16.14       21.99      2.92 o
  -1   8  12       16.54       17.58      0.95 o
   0   8  12        2.93        4.27      0.62 o
   1   8  12        6.52        7.44      0.69 o
   2   8  12       24.27       28.05      1.41 o
   3   8  12       85.47       96.45      2.24 o
   4   8  12       10.07        9.82      1.00 o
   5   8  12        0.60        0.45      1.13 o
   6   8  12        0.35       -0.48      0.71 o
   7   8  12        2.99       -0.72      0.97 o
   8   8  12        0.56        0.00      0.91 o
   9   8  12        0.79        0.80      0.94 o
  10   8  12       10.44        8.44      1.33 o
  11   8  12        4.97        4.19      1.24 o
  -8   9  12        1.86        3.67      1.60 o
  -7   9  12        0.34       -0.53      0.72 o
  -6   9  12        0.22        0.12      0.91 o
  -5   9  12        3.66        4.45      1.02 o
  -4   9  12       11.44       15.14      1.33 o
  -3   9  12       21.25       21.41      1.39 o
  -2   9  12        2.24        1.91      0.79 o
  -1   9  12        4.47        1.24      0.79 o
   0   9  12       22.09       21.02      2.21 o
   1   9  12       50.75       53.69      1.59 o
   2   9  12        0.01        0.43      0.57 o
   3   9  12        0.54        1.29      0.57 o
   4   9  12        0.37        0.47      0.50 o
   5   9  12       31.28       37.60      3.63 o
   6   9  12       23.92       28.76      1.67 o
   7   9  12       39.99       45.18      2.10 o
   8   9  12        1.06        0.83      0.95 o
   9   9  12       12.72       13.92      1.47 o
  10   9  12       11.39       12.47      1.49 o
  -7  10  12        2.78        1.20      1.48 o
  -6  10  12        6.52        9.74      1.23 o
  -5  10  12       16.76       18.91      1.47 o
  -4  10  12       30.12       36.65      1.90 o
  -3  10  12       20.24       19.11      1.38 o
  -2  10  12        3.34        1.89      0.83 o
  -1  10  12       39.51       36.77      2.21 o
   0  10  12       38.65       38.97      1.71 o
   1  10  12       35.62       38.86      2.25 o
   2  10  12       14.87       20.03      1.28 o
   3  10  12       13.25       13.31      1.14 o
   4  10  12        0.88       -0.35      0.82 o
   5  10  12        2.61        3.71      0.90 o
   6  10  12        6.65        6.90      2.28 o
   7  10  12        0.50        0.20      1.17 o
   8  10  12        2.92        1.88      1.02 o
   9  10  12        6.93        4.06      1.36 o
  10  10  12        0.01       -0.19      1.05 o
  -6  11  12        1.75        0.89      1.41 o
  -5  11  12        0.91       -0.24      1.16 o
  -4  11  12        8.73        6.92      1.14 o
  -3  11  12        5.52        5.60      1.04 o
  -2  11  12       10.49       11.93      1.21 o
  -1  11  12       20.02       17.92      1.31 o
   0  11  12       23.03       25.36      1.54 o
   1  11  12        0.62        0.07      0.82 o
   2  11  12        0.23       -0.66      0.66 o
   3  11  12       35.66       32.08      1.59 o
   4  11  12       28.91       28.40      1.56 o
   5  11  12        4.42        3.79      0.91 o
   6  11  12        0.02       -0.35      1.10 o
   7  11  12       35.22       34.85      2.57 o
   8  11  12       19.27       18.13      2.05 o
   9  11  12        4.56        4.84      1.56 o
  10  11  12        0.00       -1.12      1.12 o
  -6  12  12        0.41        0.54      1.50 o
  -5  12  12        1.29        1.01      1.33 o
  -4  12  12        0.03       -0.08      1.31 o
  -3  12  12        0.22        0.21      1.44 o
  -2  12  12        1.15        0.99      1.33 o
  -1  12  12        0.63       -0.33      0.83 o
   0  12  12       11.45       13.10      1.74 o
   1  12  12        6.42        8.29      1.07 o
   2  12  12        1.66        1.53      0.79 o
   3  12  12        3.31        2.96      0.89 o
   4  12  12       31.88       30.74      1.67 o
   5  12  12        0.16        0.15      0.82 o
   6  12  12        0.12       -0.22      0.85 o
   7  12  12        8.25        7.98      1.63 o
   8  12  12        0.93        1.23      1.37 o
   9  12  12        0.29       -1.19      1.19 o
  -5  13  12        0.79        0.38      1.33 o
  -4  13  12        1.94        2.14      1.54 o
  -3  13  12        6.78        6.84      1.66 o
  -2  13  12       20.39       23.15      2.32 o
  -1  13  12       10.49        9.14      1.68 o
   0  13  12        5.18        5.70      1.07 o
   1  13  12        4.19        7.22      1.07 o
   2  13  12       11.62       11.81      3.00 o
   3  13  12       27.41       29.39      2.72 o
   4  13  12       15.95       17.06      1.39 o
   5  13  12        1.10        0.79      0.85 o
   6  13  12        0.58       -0.21      0.82 o
   7  13  12        0.19       -0.78      0.78 o
   8  13  12        1.27       -0.46      1.18 o
   9  13  12        0.46        0.11      1.31 o
  -3  14  12        0.00        1.30      1.45 o
  -2  14  12        2.44        3.26      1.49 o
  -1  14  12        7.02        8.23      1.73 o
   0  14  12        3.65        0.57      1.27 o
   1  14  12        1.01        0.29      1.20 o
   2  14  12        5.40        5.25      1.45 o
   3  14  12        3.92        3.50      1.01 o
   4  14  12        8.72        6.13      1.10 o
   5  14  12        2.21        0.77      0.95 o
   6  14  12        0.00       -0.55      0.87 o
   7  14  12        4.03        5.86      1.95 o
   8  14  12        1.70        3.47      1.55 o
  -2  15  12        0.83        0.62      1.57 o
  -1  15  12        1.86        3.23      1.68 o
   0  15  12       16.12       19.93      2.35 o
   1  15  12       17.73       19.47      2.20 o
   2  15  12       27.92       29.84      2.56 o
   3  15  12       22.94       21.53      2.37 o
   4  15  12        3.27        2.64      1.55 o
   5  15  12        2.89        4.16      1.62 o
   6  15  12       13.44       14.50      2.16 o
   7  15  12       21.05       28.47      2.69 o
   1  16  12       14.40       15.17      2.20 o
   2  16  12        0.03       -1.22      1.22 o
   3  16  12        1.55        0.00      1.30 o
   4  16  12        3.37        4.13      1.66 o
  -3  -4  13        1.43        2.56      0.91 o
  -5  -3  13        0.21        1.31      1.06 o
  -4  -3  13        1.25        2.42      1.07 o
  -3  -3  13        0.02       -0.80      0.80 o
  -2  -3  13        0.35        1.12      0.83 o
  -1  -3  13        0.90        0.09      0.44 o
   2  -3  13        0.01       -0.50      1.54 o
   3  -3  13        4.47        8.08      2.03 o
   4  -3  13        4.79        4.77      1.94 o
  -6  -2  13        1.36        2.05      1.20 o
  -5  -2  13        1.65       -0.77      0.77 o
  -4  -2  13        4.05        3.69      0.87 o
  -3  -2  13       10.63       14.89      0.90 o
  -2  -2  13        2.92        4.32      0.61 o
  -1  -2  13        2.90        4.62      0.99 o
   0  -2  13        3.71        3.00      0.65 o
   1  -2  13        0.55        0.68      0.68 o
   2  -2  13        0.05        0.07      0.76 o
   3  -2  13        1.54        1.48      0.74 o
   4  -2  13        2.04        0.88      1.64 o
   5  -2  13        3.27        0.83      1.68 o
  -7  -1  13        2.19        1.54      1.32 o
  -6  -1  13        1.78        3.20      0.97 o
  -5  -1  13        0.03       -0.09      0.77 o
  -4  -1  13        0.31       -0.11      0.57 o
  -3  -1  13        2.44        5.51      1.42 o
  -2  -1  13        0.00        0.65      0.66 o
  -1  -1  13        0.04       -0.38      0.55 o
   0  -1  13        0.59        1.14      0.60 o
   1  -1  13        1.98        3.45      0.59 o
   2  -1  13        0.58       -0.44      0.44 o
   3  -1  13        2.19        2.36      0.54 o
   4  -1  13        0.00       -0.24      0.46 o
   5  -1  13        0.05        0.02      1.51 o
   6  -1  13        1.07        3.45      1.89 o
  -7   0  13        0.48       -0.05      1.19 o
  -6   0  13        6.62        1.69      1.26 o
  -5   0  13        0.22       -0.20      0.64 o
  -4   0  13        0.53       -0.73      0.73 o
  -3   0  13        0.00        0.24      0.69 o
  -2   0  13        0.84        2.73      0.73 o
  -1   0  13        1.76        1.35      0.65 o
   0   0  13        2.27        1.04      0.62 o
   1   0  13        6.95        8.75      0.73 o
   2   0  13        5.66        8.49      0.71 o
   3   0  13        0.06        0.28      0.59 o
   4   0  13        0.08       -0.10      0.51 o
   5   0  13        0.05       -0.29      0.52 o
   6   0  13        0.01        0.09      0.53 o
   7   0  13        0.28       -0.82      0.82 o
  -8   1  13        0.06       -0.73      1.27 o
  -7   1  13        4.35        6.31      1.56 o
  -6   1  13        3.69        3.53      0.97 o
  -5   1  13        6.73        6.29      0.84 o
  -4   1  13        3.97        5.63      1.14 o
  -3   1  13        0.29        0.06      0.71 o
  -2   1  13        2.95        1.77      1.38 o
  -1   1  13        2.78        2.30      0.68 o
   0   1  13        2.94        2.08      0.58 o
   1   1  13        8.67        8.51      0.84 o
   2   1  13        0.43       -0.17      0.50 o
   3   1  13        8.46       10.84      0.97 o
   4   1  13        1.91        2.40      0.63 o
   5   1  13        0.25       -0.14      0.52 o
   6   1  13        0.08       -0.12      0.61 o
   7   1  13        0.25       -0.58      0.58 o
   8   1  13        0.78        0.43      0.77 o
  -8   2  13        0.25       -1.18      1.18 o
  -7   2  13        0.01        1.04      0.93 o
  -6   2  13        3.05        4.53      1.03 o
  -5   2  13        0.07       -0.80      1.08 o
  -4   2  13        5.69        4.36      0.96 o
  -3   2  13        0.33       -0.23      0.90 o
  -2   2  13       22.22       23.63      1.89 o
  -1   2  13        6.94        6.52      0.83 o
   0   2  13        7.20        7.45      0.72 o
   1   2  13        0.14        0.16      0.50 o
   2   2  13        2.35        1.89      0.57 o
   3   2  13        8.86        8.11      0.95 o
   4   2  13        2.09        3.10      0.63 o
   5   2  13        0.68       -0.07      0.64 o
   6   2  13        1.60        0.26      0.59 o
   7   2  13        0.02       -0.33      0.57 o
   8   2  13        0.19        0.16      0.64 o
  -8   3  13        3.39        3.04      1.49 o
  -7   3  13        0.00       -0.88      0.88 o
  -6   3  13        0.16        1.55      0.91 o
  -5   3  13        3.27        3.71      1.42 o
  -4   3  13        7.30        6.61      1.07 o
  -3   3  13        2.76        4.56      0.99 o
  -2   3  13        1.78        3.54      0.84 o
  -1   3  13       15.07       18.93      2.04 o
   0   3  13        0.01        0.82      0.67 o
   1   3  13        4.07        6.22      0.91 o
   2   3  13        6.88        8.22      0.76 o
   3   3  13        4.67        4.79      0.66 o
   4   3  13        0.42        0.36      0.79 o
   5   3  13        3.33        2.63      0.68 o
   6   3  13        0.71        0.42      0.61 o
   7   3  13        5.86        3.68      0.76 o
   8   3  13        5.05        3.68      0.87 o
   9   3  13        1.84        4.25      1.95 o
  -8   4  13       21.85       29.72      2.67 o
  -7   4  13        5.60        7.29      1.22 o
  -6   4  13        2.87        2.39      1.44 o
  -5   4  13       13.83       13.81      1.89 o
  -4   4  13       45.04       53.77      3.06 o
  -3   4  13       61.67       68.50      2.41 o
  -2   4  13        0.01       -0.42      0.75 o
  -1   4  13        0.97        0.46      0.71 o
   0   4  13       23.95       27.63      1.48 o
   1   4  13       32.99       36.59      1.33 o
   2   4  13        8.57       11.25      1.07 o
   3   4  13       17.14       17.14      0.98 o
   4   4  13        0.37        1.10      0.60 o
   5   4  13        1.60        2.79      0.69 o
   6   4  13       10.22       10.31      0.99 o
   7   4  13        0.20       -0.17      0.65 o
   8   4  13        3.16        2.93      0.78 o
   9   4  13        0.06       -0.01      0.76 o
  -8   5  13        7.46       11.68      1.79 o
  -7   5  13        2.44        2.76      1.00 o
  -6   5  13        0.76       -1.01      1.30 o
  -5   5  13       11.29       12.97      1.80 o
  -4   5  13       30.12       38.30      2.57 o
  -3   5  13       11.16       15.75      1.81 o
  -2   5  13        0.01        0.28      1.40 o
  -1   5  13       24.24       21.10      1.81 o
   0   5  13       26.33       33.88      1.66 o
   1   5  13        9.97       14.50      1.59 o
   2   5  13        0.03       -0.64      0.64 o
   3   5  13       12.06       12.46      1.21 o
   4   5  13       10.32       11.92      1.31 o
   5   5  13        2.47        3.95      1.34 o
   6   5  13        1.93        2.17      0.94 o
   7   5  13        1.62        1.23      0.74 o
   8   5  13        4.43        3.23      0.84 o
   9   5  13        0.72       -0.19      0.86 o
  10   5  13        2.90        5.04      2.19 o
  -8   6  13        1.35        2.30      1.12 o
  -7   6  13        0.13        1.69      1.01 o
  -6   6  13        0.57       -0.42      1.23 o
  -5   6  13        9.15        9.65      1.69 o
  -4   6  13        4.67        1.56      1.26 o
  -3   6  13       21.28       23.83      2.20 o
  -2   6  13        0.02        0.35      1.08 o
  -1   6  13       19.31       21.67      2.63 o
   0   6  13       81.84       86.51      2.67 o
   1   6  13       30.87       39.15      1.79 o
   2   6  13        2.58        5.17      0.90 o
   3   6  13       22.25       22.89      1.16 o
   4   6  13       18.90       19.10      1.43 o
   5   6  13       37.25       39.99      1.56 o
   6   6  13        0.55        0.16      0.66 o
   7   6  13        2.10        2.83      0.76 o
   8   6  13        3.31        4.11      1.05 o
   9   6  13        2.43        1.28      1.06 o
  10   6  13        1.32        1.69      1.53 o
  -8   7  13        3.17        5.06      1.39 o
  -7   7  13        0.01       -0.88      0.88 o
  -6   7  13        5.13        4.81      1.50 o
  -5   7  13        7.36        6.30      1.56 o
  -4   7  13        0.40        0.58      1.22 o
  -3   7  13        1.79       -0.12      1.17 o
  -2   7  13        0.58        1.01      1.00 o
  -1   7  13        5.79        5.73      1.27 o
   0   7  13        8.93        9.78      1.48 o
   1   7  13        1.88        3.38      0.60 o
   2   7  13        2.21        2.81      0.82 o
   3   7  13        0.40        0.60      0.71 o
   4   7  13        1.09        1.08      0.62 o
   5   7  13        0.80        0.30      0.64 o
   6   7  13        2.20        2.29      0.74 o
   7   7  13       17.36       17.97      1.45 o
   8   7  13        0.74       -1.00      1.00 o
   9   7  13        4.57        4.72      1.16 o
  10   7  13        0.02       -0.86      1.24 o
  -7   8  13        4.12        4.05      1.40 o
  -6   8  13        0.89        0.17      1.35 o
  -5   8  13        6.13        5.37      1.54 o
  -4   8  13       15.33       17.37      1.99 o
  -3   8  13        0.68        0.94      1.26 o
  -2   8  13       18.83       11.96      1.63 o
  -1   8  13       11.18       11.27      1.55 o
   0   8  13        1.53        0.57      1.04 o
   1   8  13       13.34       14.49      1.69 o
   2   8  13       10.52        7.61      1.41 o
   3   8  13        1.23        0.79      1.10 o
   4   8  13        1.16        0.31      1.07 o
   5   8  13        2.91        2.15      1.34 o
   6   8  13       20.80       20.07      3.42 o
   7   8  13        1.60        1.92      0.93 o
   8   8  13        3.70        2.90      1.01 o
   9   8  13        1.03       -0.19      0.92 o
  10   8  13        5.09        2.98      1.15 o
  -7   9  13        4.09        4.00      1.16 o
  -6   9  13        0.37        0.27      1.29 o
  -5   9  13        6.67        4.75      1.69 o
  -4   9  13       16.13       21.50      1.67 o
  -3   9  13       21.46       23.67      1.55 o
  -2   9  13       15.97       18.76      1.37 o
  -1   9  13       12.80       10.26      1.08 o
   0   9  13       11.94       12.18      1.69 o
   1   9  13        6.98       11.04      1.56 o
   2   9  13        0.05        0.36      1.10 o
   3   9  13        0.40       -0.06      0.93 o
   4   9  13        6.78        5.34      1.31 o
   5   9  13       34.71       33.28      1.73 o
   6   9  13        4.14        1.30      2.17 o
   7   9  13       19.85       22.65      1.58 o
   8   9  13        5.26        7.18      1.19 o
   9   9  13        4.53        5.92      1.25 o
  10   9  13        0.00        0.45      1.08 o
  -6  10  13        6.30        6.35      1.20 o
  -5  10  13        1.44        4.22      1.10 o
  -4  10  13       21.54       25.21      1.66 o
  -3  10  13       15.19       20.09      1.63 o
  -2  10  13       46.00       46.29      2.01 o
  -1  10  13        0.69       -0.04      1.24 o
   0  10  13        6.78        6.13      1.53 o
   1  10  13       12.89       15.85      1.26 o
   2  10  13       10.77       15.96      1.74 o
   3  10  13        1.69        1.39      1.07 o
   4  10  13        3.23        2.90      1.32 o
   5  10  13        4.49        8.55      1.67 o
   6  10  13       39.66       33.77      2.98 o
   7  10  13       13.22       14.48      1.42 o
   8  10  13        0.50       -0.58      0.89 o
   9  10  13        0.87       -0.75      0.96 o
  -6  11  13        3.69        4.90      1.72 o
  -5  11  13        0.56        1.30      1.01 o
  -4  11  13        2.36        4.49      1.94 o
  -3  11  13        2.89        4.17      1.36 o
  -2  11  13        3.76        2.08      0.94 o
  -1  11  13        0.97        0.28      0.86 o
   0  11  13       42.80       45.60      2.04 o
   1  11  13       31.05       37.46      1.86 o
   2  11  13       18.11       23.16      1.51 o
   3  11  13        1.06        1.80      0.85 o
   4  11  13       13.22       14.39      1.81 o
   5  11  13       57.72       63.18      3.47 o
   6  11  13       53.54       57.46      3.26 o
   7  11  13        0.73       -0.46      1.18 o
   8  11  13        0.68        1.34      1.07 o
   9  11  13        4.63        7.41      1.32 o
  -5  12  13        7.59       10.70      1.94 o
  -4  12  13        4.12        3.40      1.54 o
  -3  12  13        0.07       -0.37      0.89 o
  -2  12  13       13.38       10.38      1.47 o
  -1  12  13        4.93        5.62      1.06 o
   0  12  13        0.01        0.67      0.97 o
   1  12  13        0.00       -0.25      0.89 o
   2  12  13        1.18        2.03      0.85 o
   3  12  13        0.82       -0.07      0.76 o
   4  12  13        1.10        2.03      0.87 o
   5  12  13        2.12        0.48      1.22 o
   6  12  13        0.33       -0.62      1.20 o
   7  12  13        3.10        4.36      1.52 o
   8  12  13        8.36        8.57      1.73 o
   9  12  13        2.75        2.58      1.24 o
  -4  13  13        1.09        2.35      1.55 o
  -3  13  13        0.89        2.44      1.51 o
  -2  13  13        2.85        4.55      1.60 o
  -1  13  13        7.14        7.10      1.19 o
   0  13  13        4.09        2.56      1.14 o
   1  13  13       27.05       26.70      1.73 o
   2  13  13       41.05       42.64      2.06 o
   3  13  13       10.79        9.59      1.16 o
   4  13  13        0.11        0.42      0.82 o
   5  13  13       10.84       10.71      1.24 o
   6  13  13       11.52       11.66      1.92 o
   7  13  13        0.28        0.37      1.23 o
   8  13  13        1.30        1.48      1.36 o
  -3  14  13        0.63        1.56      1.43 o
  -2  14  13        0.77       -0.88      1.30 o
  -1  14  13        1.89        1.07      1.35 o
   0  14  13        0.14        0.56      1.41 o
   1  14  13        1.29        0.23      1.31 o
   2  14  13        8.87       10.74      1.28 o
   3  14  13        5.55        6.60      1.11 o
   4  14  13        1.20        1.30      0.93 o
   5  14  13        3.81        4.11      1.06 o
   6  14  13       38.47       38.65      2.86 o
   7  14  13        4.13        4.55      1.63 o
  -1  15  13        4.68        5.00      1.73 o
   0  15  13        4.73        4.01      1.67 o
   1  15  13        2.04        4.04      1.63 o
   2  15  13        0.01        1.36      1.33 o
   3  15  13        0.85       -0.24      1.30 o
   4  15  13       16.37       16.77      2.16 o
   5  15  13        6.47        9.22      1.88 o
  -3  -2  14        1.35        1.19      1.00 o
  -2  -2  14        0.00       -0.55      0.55 o
  -1  -2  14        1.21        0.33      0.79 o
   2  -2  14        5.63        8.11      1.92 o
   3  -2  14        1.37        2.74      1.70 o
  -5  -1  14        1.12        1.13      1.16 o
  -4  -1  14        2.06        2.43      0.71 o
  -3  -1  14        0.62        1.58      0.62 o
  -2  -1  14        0.00       -0.82      0.82 o
  -1  -1  14        0.44       -0.29      0.65 o
   0  -1  14        0.13       -0.58      0.58 o
   1  -1  14        1.04        0.45      0.60 o
   2  -1  14        0.03        0.04      0.84 o
   3  -1  14        3.47        5.48      1.82 o
   4  -1  14        0.03        2.01      1.67 o
  -6   0  14        3.45        2.94      1.35 o
  -5   0  14        3.60        3.70      0.82 o
  -4   0  14        0.07        0.13      0.63 o
  -3   0  14        0.05        0.56      0.75 o
  -2   0  14        0.11       -0.56      0.69 o
  -1   0  14        0.00       -0.63      0.63 o
   0   0  14        0.03       -0.59      0.59 o
   1   0  14        0.79        0.21      0.57 o
   2   0  14        6.16        6.63      0.82 o
   3   0  14        0.09       -0.11      0.58 o
   4   0  14        5.24        6.01      1.41 o
   5   0  14        0.62        0.11      0.63 o
   6   0  14        0.01        3.48      1.86 o
  -6   1  14        0.68        2.93      0.98 o
  -5   1  14        5.04        5.31      1.02 o
  -4   1  14        1.49        2.45      0.91 o
  -3   1  14        1.63       -0.56      0.77 o
  -2   1  14        1.54        0.42      0.74 o
  -1   1  14        3.87        4.20      0.85 o
   0   1  14        1.68        2.51      0.76 o
   1   1  14       11.79       12.04      1.38 o
   2   1  14       10.89       12.50      0.88 o
   3   1  14        0.78        0.21      0.64 o
   4   1  14        0.02        0.78      0.57 o
   5   1  14        3.25        4.59      0.70 o
   6   1  14        2.19        2.54      1.54 o
  -7   2  14        0.07        0.38      1.29 o
  -6   2  14        0.00       -0.80      0.85 o
  -5   2  14        2.27        1.04      1.27 o
  -4   2  14        0.43       -0.22      0.81 o
  -3   2  14        0.08       -0.76      0.76 o
  -2   2  14        5.46        3.90      1.29 o
  -1   2  14        9.51        7.71      0.98 o
   0   2  14        0.45        0.17      0.81 o
   1   2  14        1.13        1.23      0.60 o
   2   2  14       20.80       22.96      1.37 o
   3   2  14        5.63        7.56      0.78 o
   4   2  14        2.62        1.61      0.62 o
   5   2  14        0.39        1.02      0.64 o
   6   2  14        0.21        0.20      0.59 o
   7   2  14        0.16        0.78      0.80 o
  -7   3  14        1.94        4.16      1.94 o
  -6   3  14        0.59        0.67      1.50 o
  -5   3  14        0.27       -1.13      1.13 o
  -4   3  14        0.03        1.27      1.27 o
  -3   3  14        3.88        4.90      0.99 o
  -2   3  14        0.86        1.18      0.80 o
  -1   3  14        0.43       -0.20      1.05 o
   0   3  14       25.82       24.99      1.44 o
   1   3  14        0.49        0.05      0.64 o
   2   3  14        2.42        2.98      0.64 o
   3   3  14        1.85        2.24      0.64 o
   4   3  14        1.62        1.02      0.59 o
   5   3  14        7.91       10.30      0.90 o
   6   3  14        2.92        4.54      0.76 o
   7   3  14        2.61        1.69      0.79 o
   8   3  14        0.38        1.91      0.89 o
  -7   4  14        4.35        7.20      2.16 o
  -6   4  14        4.56        6.49      1.73 o
  -5   4  14        0.57        0.83      1.36 o
  -4   4  14        1.99        1.27      1.29 o
  -3   4  14        0.80        3.57      1.25 o
  -2   4  14       38.09       41.38      1.93 o
  -1   4  14        0.87        1.11      0.80 o
   0   4  14        5.92        4.43      0.90 o
   1   4  14       10.20        9.14      1.02 o
   2   4  14        1.76        2.79      0.82 o
   3   4  14        0.73        1.07      0.60 o
   4   4  14        0.28        0.28      0.61 o
   5   4  14        1.40        0.72      0.72 o
   6   4  14        0.03        0.28      0.64 o
   7   4  14        0.04       -0.48      0.64 o
   8   4  14        0.62        1.54      0.78 o
  -7   5  14        0.34        1.32      1.07 o
  -6   5  14        1.93        2.29      1.50 o
  -5   5  14        0.08       -0.07      1.31 o
  -4   5  14        0.32       -0.67      1.20 o
  -3   5  14        1.26        0.38      1.25 o
  -2   5  14        4.43        4.25      1.41 o
  -1   5  14       12.00       12.75      1.20 o
   0   5  14        0.55        1.68      0.86 o
   1   5  14        0.02       -0.70      0.70 o
   2   5  14        0.26       -0.69      0.69 o
   3   5  14       10.94        9.98      0.89 o
   4   5  14        0.01       -0.58      0.68 o
   5   5  14        0.73        1.28      0.67 o
   6   5  14        0.92        0.20      0.67 o
   7   5  14        0.10       -0.27      0.69 o
   8   5  14        2.77        3.02      0.84 o
  -7   6  14        2.12        1.93      1.69 o
  -6   6  14        0.07       -0.21      1.47 o
  -5   6  14        1.09        0.18      1.24 o
  -4   6  14        5.61        8.98      1.78 o
  -3   6  14        0.70        0.32      1.30 o
  -2   6  14        5.91        7.32      1.56 o
  -1   6  14       25.79       23.42      2.17 o
   0   6  14        8.82        7.99      1.04 o
   1   6  14        6.20        8.51      1.06 o
   2   6  14        4.22        3.98      0.90 o
   3   6  14       11.46        9.26      1.11 o
   4   6  14       34.04       32.42      1.55 o
   5   6  14        0.01       -0.15      0.89 o
   6   6  14        2.13        2.63      0.76 o
   7   6  14        0.72       -0.65      0.69 o
   8   6  14        0.55        0.75      1.37 o
   9   6  14        1.01        0.37      0.96 o
  -7   7  14        0.00       -0.88      1.20 o
  -6   7  14        5.84        6.11      1.66 o
  -5   7  14        2.32        0.58      1.50 o
  -4   7  14        0.04       -0.64      1.23 o
  -3   7  14        6.29        2.07      1.33 o
  -2   7  14       32.58       33.18      2.45 o
  -1   7  14        5.66        6.87      1.51 o
   0   7  14        8.53        7.53      1.54 o
   1   7  14       26.79       24.14      2.01 o
   2   7  14        1.19        0.72      0.79 o
   3   7  14       15.06       16.59      1.33 o
   4   7  14        3.14        2.74      0.94 o
   5   7  14        5.67        5.28      1.89 o
   6   7  14        1.17        0.70      0.86 o
   7   7  14        1.14        1.35      0.94 o
   8   7  14        0.09       -0.81      0.91 o
   9   7  14        0.89        1.61      1.45 o
  -6   8  14        0.92       -0.97      1.41 o
  -5   8  14        1.74        1.08      1.45 o
  -4   8  14        0.00       -1.37      1.37 o
  -3   8  14        3.11        5.08      1.61 o
  -2   8  14        0.54       -1.18      1.18 o
  -1   8  14       17.01       22.92      2.20 o
   0   8  14        6.04        7.43      1.56 o
   1   8  14       20.68       20.28      2.00 o
   2   8  14       13.83       13.94      1.76 o
   3   8  14        0.22       -0.91      1.07 o
   4   8  14        0.02        0.02      1.07 o
   5   8  14        9.09        7.85      1.56 o
   6   8  14        8.69       10.35      1.27 o
   7   8  14        0.01        0.16      1.08 o
   8   8  14        1.88        0.78      1.01 o
   9   8  14        0.11        0.68      1.04 o
  -6   9  14        4.44        5.34      1.75 o
  -5   9  14        7.89        7.85      1.88 o
  -4   9  14        6.02        4.94      1.73 o
  -3   9  14        1.72        1.54      1.37 o
  -2   9  14       13.79       12.45      1.83 o
  -1   9  14       41.08       43.88      2.84 o
   0   9  14        8.58        5.68      1.50 o
   1   9  14        2.77        3.55      1.36 o
   2   9  14       37.11       39.49      2.59 o
   3   9  14        1.44        2.50      1.25 o
   4   9  14        3.14        2.45      1.25 o
   5   9  14       12.76       18.55      2.06 o
   6   9  14       54.78       58.16      3.34 o
   7   9  14       16.48       20.51      1.63 o
   8   9  14        0.09       -0.53      0.92 o
   9   9  14        2.68        4.11      1.22 o
  -5  10  14        6.02        5.22      1.64 o
  -4  10  14        4.56        1.24      1.48 o
  -3  10  14        2.70        3.18      1.47 o
  -2  10  14        3.51        4.62      1.51 o
  -1  10  14       25.31       23.82      2.38 o
   0  10  14       29.41       25.61      2.32 o
   1  10  14        0.00        0.98      1.27 o
   2  10  14        5.02        2.55      1.29 o
   3  10  14        1.45       -0.71      1.19 o
   4  10  14        3.37        3.71      1.48 o
   5  10  14        6.00        5.47      1.51 o
   6  10  14        3.11        4.32      1.54 o
   7  10  14        1.40        1.30      1.35 o
   8  10  14        2.43        0.85      1.51 o
   9  10  14        1.29       -1.55      1.55 o
  -5  11  14        3.90        6.15      1.80 o
  -4  11  14        0.08       -0.38      1.36 o
  -3  11  14        0.12        0.61      1.42 o
  -2  11  14        0.53        1.00      1.33 o
  -1  11  14        0.41       -1.25      1.25 o
   0  11  14       32.85       31.19      2.54 o
   1  11  14       12.90        8.91      1.64 o
   2  11  14       10.35        9.14      1.67 o
   3  11  14       14.70       11.08      1.91 o
   4  11  14       55.83       44.96      3.05 o
   5  11  14       21.37       17.04      2.13 o
   6  11  14        1.86        0.56      1.32 o
   7  11  14       14.17       15.45      2.10 o
   8  11  14        2.69        1.06      1.47 o
  -4  12  14        1.47        2.23      1.52 o
  -3  12  14        0.00       -1.33      1.33 o
  -2  12  14        0.01       -0.15      1.03 o
  -1  12  14        7.74        6.48      2.00 o
   0  12  14        2.20        3.46      1.03 o
   1  12  14       14.37       12.77      1.82 o
   2  12  14       12.48       12.97      1.79 o
   3  12  14        1.58        1.82      1.31 o
   4  12  14        4.18        7.42      1.66 o
   5  12  14        5.14        3.10      1.48 o
   6  12  14        2.56        1.08      1.30 o
   7  12  14        0.11       -1.00      1.30 o
   8  12  14        1.95        0.67      1.41 o
  -3  13  14        0.24        0.74      1.41 o
  -2  13  14        1.34       -0.09      1.00 o
  -1  13  14        1.19        0.28      2.02 o
   0  13  14       18.78       24.17      1.72 o
   1  13  14        5.43        6.49      1.20 o
   2  13  14       10.39       11.03      1.25 o
   3  13  14        2.93        2.56      1.38 o
   4  13  14        5.48        5.96      1.57 o
   5  13  14        0.17       -0.77      1.30 o
   6  13  14        1.09        0.95      1.41 o
   7  13  14        0.69        0.46      1.29 o
  -1  14  14        0.00        1.88      1.51 o
   0  14  14        2.42        0.68      1.48 o
   1  14  14        0.00       -0.39      0.96 o
   2  14  14        1.74        0.24      3.35 o
   3  14  14       16.53       17.32      2.20 o
   4  14  14        5.42        7.58      1.70 o
   5  14  14        1.92       -0.10      1.35 o
   6  14  14        4.81        2.70      1.56 o
   2  15  14        5.05        6.34      1.76 o
   3  15  14        2.22        3.90      1.50 o
  -1  -1  15        1.27        1.06      0.95 o
   0  -1  15        0.01       -0.79      0.79 o
  -3   0  15        1.23        1.10      1.11 o
  -2   0  15        0.02       -0.04      0.94 o
  -1   0  15        0.32       -0.45      0.88 o
   0   0  15        4.53        6.02      1.10 o
   1   0  15        0.22       -0.76      0.76 o
   2   0  15        1.59        3.04      0.78 o
   3   0  15        0.42       -0.33      0.99 o
  -4   1  15        2.74        2.70      1.94 o
  -3   1  15        1.02        1.46      0.88 o
  -2   1  15        0.33       -0.52      0.72 o
  -1   1  15        2.66        3.32      0.87 o
   0   1  15        2.36        1.77      0.79 o
   1   1  15        2.23        1.53      1.27 o
   2   1  15        2.04        2.14      0.86 o
   3   1  15        0.04       -0.51      0.68 o
   4   1  15        0.09       -0.89      0.89 o
  -5   2  15        0.05       -0.59      1.13 o
  -4   2  15        0.00       -0.93      1.07 o
  -3   2  15        0.42       -0.48      0.84 o
  -2   2  15        3.20        1.39      0.86 o
  -1   2  15        0.07       -0.72      0.72 o
   0   2  15        2.56        3.21      0.88 o
   1   2  15        7.03        8.94      1.01 o
   2   2  15        0.00        0.59      0.62 o
   3   2  15        2.42        2.17      0.97 o
   4   2  15        0.25       -0.44      0.58 o
   5   2  15        0.96        1.31      0.78 o
  -5   3  15        0.17       -0.86      1.22 o
  -4   3  15        1.62       -1.18      1.18 o
  -3   3  15        3.42        3.53      1.41 o
  -2   3  15        0.09        0.29      0.83 o
  -1   3  15        0.20       -0.47      0.78 o
   0   3  15        2.41        3.66      0.89 o
   1   3  15        0.43        0.60      0.75 o
   2   3  15        0.08        0.03      1.46 o
   3   3  15        3.22        4.48      0.78 o
   4   3  15        9.51        8.93      0.91 o
   5   3  15        3.97        4.79      0.79 o
   6   3  15        0.39        0.46      1.24 o
  -5   4  15        3.11        4.11      1.60 o
  -4   4  15        9.24        5.35      1.57 o
  -3   4  15        9.11        8.63      1.72 o
  -2   4  15        7.69        9.99      2.51 o
  -1   4  15        3.43        2.42      0.92 o
   0   4  15        0.34        1.53      0.84 o
   1   4  15        9.33       10.48      1.14 o
   2   4  15        1.30        2.12      2.03 o
   3   4  15        0.85        0.74      0.74 o
   4   4  15        0.00       -0.46      0.62 o
   5   4  15        0.36       -0.07      0.69 o
   6   4  15        1.33        1.88      0.77 o
   7   4  15        2.15        2.84      2.12 o
  -6   5  15        0.69        0.08      1.48 o
  -5   5  15        0.00        1.72      1.37 o
  -4   5  15        0.01        0.36      1.24 o
  -3   5  15        2.18        3.75      1.45 o
  -2   5  15        2.45        3.65      1.39 o
  -1   5  15        1.73        1.07      0.89 o
   0   5  15        6.94        7.75      1.09 o
   1   5  15       11.79       13.04      1.86 o
   2   5  15        4.21        5.38      0.99 o
   3   5  15        0.75       -0.32      0.72 o
   4   5  15        9.60        8.46      1.09 o
   5   5  15        4.40        4.30      0.82 o
   6   5  15        2.36        3.77      0.84 o
   7   5  15        1.16        0.94      0.76 o
  -6   6  15        0.15       -0.61      1.48 o
  -5   6  15        0.05        1.30      1.48 o
  -4   6  15        3.71        4.15      1.61 o
  -3   6  15        0.47        2.73      1.38 o
  -2   6  15        3.33        3.93      1.54 o
  -1   6  15        0.51       -0.37      1.17 o
   0   6  15        2.07        3.00      1.27 o
   1   6  15        3.99        4.30      1.05 o
   2   6  15       12.46       12.89      1.69 o
   3   6  15        7.93        9.85      1.26 o
   4   6  15        0.40        0.40      0.92 o
   5   6  15        2.94        2.56      0.77 o
   6   6  15        0.02        0.04      0.69 o
   7   6  15        0.06        1.38      0.94 o
  -5   7  15        3.39        1.13      1.47 o
  -4   7  15        0.14       -0.30      1.36 o
  -3   7  15        0.05       -1.27      1.27 o
  -2   7  15        5.05        8.02      1.72 o
  -1   7  15       17.94       22.64      2.25 o
   0   7  15        2.45        4.56      1.47 o
   1   7  15        3.14        1.79      1.27 o
   2   7  15        0.33        1.27      1.19 o
   3   7  15        6.28        9.40      1.60 o
   4   7  15        9.18       10.62      1.63 o
   5   7  15        0.98        0.15      1.17 o
   6   7  15        4.96        4.07      1.42 o
   7   7  15        0.05       -0.76      0.88 o
   8   7  15        0.48       -0.28      0.95 o
  -5   8  15        3.83        1.87      1.49 o
  -4   8  15        0.94        1.47      1.41 o
  -3   8  15        2.22        2.69      1.56 o
  -2   8  15        3.42        1.20      1.38 o
  -1   8  15        0.09        1.68      1.49 o
   0   8  15        0.10        0.98      1.27 o
   1   8  15        3.11        4.97      1.52 o
   2   8  15        5.43        6.45      1.60 o
   3   8  15        2.17        4.34      1.47 o
   4   8  15        1.20        2.14      1.33 o
   5   8  15        0.60       -0.70      1.16 o
   6   8  15        1.92        3.20      1.39 o
   7   8  15        8.43        9.86      1.27 o
   8   8  15        2.77        4.29      1.40 o
  -5   9  15        0.01        0.79      1.44 o
  -4   9  15       10.69       11.16      2.05 o
  -3   9  15       34.07       41.47      3.16 o
  -2   9  15       22.09       27.33      2.50 o
  -1   9  15        0.14       -0.52      1.41 o
   0   9  15        0.00        0.94      1.39 o
   1   9  15        3.52        3.29      1.42 o
   2   9  15        5.71        9.46      1.75 o
   3   9  15       16.49       21.23      2.11 o
   4   9  15       13.31       12.76      1.81 o
   5   9  15        1.79        1.52      1.38 o
   6   9  15        3.88        2.59      1.49 o
   7   9  15        4.32        5.84      1.67 o
  -4  10  15        1.68        2.05      1.55 o
  -3  10  15       10.08       11.65      1.95 o
  -2  10  15       17.21       21.96      2.47 o
  -1  10  15        3.04        0.69      1.58 o
   0  10  15       14.47       15.54      2.14 o
   1  10  15       23.04       21.62      2.30 o
   2  10  15        7.75       12.91      1.95 o
   3  10  15        0.01        0.49      1.33 o
   4  10  15        2.79        2.69      1.38 o
   5  10  15        3.22        5.12      1.54 o
   6  10  15        0.29        0.36      1.36 o
   7  10  15        0.07       -0.32      1.29 o
  -3  11  15        2.07        1.18      1.56 o
  -2  11  15        3.50        5.28      1.66 o
  -1  11  15        0.15        1.18      1.38 o
   0  11  15        2.20        1.79      1.43 o
   1  11  15       36.96       41.36      3.06 o
   2  11  15       37.76       41.45      2.91 o
   3  11  15        8.46       13.11      1.91 o
   4  11  15        0.89        0.04      1.43 o
   5  11  15       17.77       23.21      2.43 o
   6  11  15       24.11       29.95      2.78 o
   7  11  15        0.00        1.02      1.33 o
  -2  12  15        0.31        0.97      1.45 o
  -1  12  15        0.48       -0.63      1.35 o
   0  12  15        3.34        3.34      1.58 o
   1  12  15        2.50        2.86      1.42 o
   2  12  15        0.06        0.21      1.36 o
   3  12  15        0.02       -1.24      1.24 o
   4  12  15        0.75        2.04      1.49 o
   5  12  15        2.31        1.00      1.41 o
   6  12  15        0.47        0.50      1.38 o
  -1  13  15        1.75        3.00      1.51 o
   0  13  15        2.10        3.01      1.60 o
   1  13  15        2.94        1.85      1.41 o
   2  13  15        1.23       -0.05      1.20 o
   3  13  15        0.01        1.27      1.41 o
   4  13  15        0.00        1.48      1.32 o
   5  13  15        0.61       -1.11      1.30 o
   1  14  15        0.58        1.70      1.50 o
   2  14  15        0.25       -0.80      1.41 o
   3  14  15        0.03       -0.17      1.35 o
  -2   2  16        0.67        1.44      1.24 o
  -1   2  16       11.06       10.67      1.55 o
   0   2  16        0.18       -0.41      0.99 o
   1   2  16        3.01        0.58      0.98 o
   2   2  16        0.18        0.85      0.97 o
  -3   3  16        3.61        3.71      1.48 o
  -2   3  16       12.93       13.89      1.38 o
  -1   3  16        0.06        0.08      0.98 o
   0   3  16        5.42        5.13      1.01 o
   1   3  16        0.00        0.28      0.98 o
   2   3  16        0.36        0.71      0.76 o
   3   3  16        0.07       -0.77      0.92 o
   4   3  16        0.16        0.57      1.00 o
  -3   4  16        0.16        1.00      1.26 o
  -2   4  16        0.14       -1.08      1.08 o
  -1   4  16       11.50        8.98      1.25 o
   0   4  16        3.82        3.36      0.96 o
   1   4  16        6.61        8.47      1.12 o
   2   4  16        0.06       -0.23      0.78 o
   3   4  16        0.13        0.92      0.81 o
   4   4  16        5.21        3.51      1.19 o
   5   4  16        9.61       12.16      1.58 o
  -4   5  16        0.14        0.21      1.39 o
  -3   5  16        0.23        1.23      1.38 o
  -2   5  16        0.04       -1.08      1.23 o
  -1   5  16        4.04        5.35      1.60 o
   0   5  16        9.29       11.78      1.75 o
   1   5  16        4.14        5.22      1.51 o
   2   5  16        7.62       11.77      1.23 o
   3   5  16        4.75        5.12      1.02 o
   4   5  16        8.59        9.36      1.17 o
   5   5  16        0.24       -0.77      0.77 o
  -4   6  16        0.29        0.50      1.32 o
  -3   6  16        1.23        0.04      1.38 o
  -2   6  16        0.00       -0.02      1.29 o
  -1   6  16        5.27        2.12      1.31 o
   0   6  16        5.29        5.50      1.54 o
   1   6  16        8.93       12.94      1.79 o
   2   6  16        0.25       -0.18      1.10 o
   3   6  16        0.12       -0.80      1.00 o
   4   6  16        0.98       -0.50      1.13 o
   5   6  16        1.53        0.12      1.10 o
   6   6  16        0.74        0.77      1.23 o
  -4   7  16        0.14        0.01      1.32 o
  -3   7  16        0.86       -0.20      1.26 o
  -2   7  16        0.95        0.23      1.30 o
  -1   7  16        5.15        5.06      1.52 o
   0   7  16       12.34       14.30      1.95 o
   1   7  16        2.18        3.18      1.39 o
   2   7  16       11.36       10.65      1.69 o
   3   7  16        1.44        2.13      1.24 o
   4   7  16        0.11        0.48      1.16 o
   5   7  16        0.58       -1.00      1.00 o
   6   7  16        2.04        1.14      1.24 o
  -3   8  16        0.07       -1.33      1.33 o
  -2   8  16        0.04       -1.24      1.24 o
  -1   8  16        2.16        2.88      1.43 o
   0   8  16        0.45        0.18      1.30 o
   1   8  16        0.87        1.97      1.38 o
   2   8  16        3.79        3.20      1.45 o
   3   8  16        1.46        1.69      1.31 o
   4   8  16        0.08       -1.05      1.05 o
   5   8  16        2.67        2.42      1.41 o
   6   8  16        5.76        5.89      1.62 o
  -3   9  16        0.11        0.38      1.55 o
  -2   9  16        0.06        2.14      1.66 o
  -1   9  16        1.50        3.22      1.66 o
   0   9  16       12.61       16.55      2.19 o
   1   9  16        5.17        4.73      1.60 o
   2   9  16        0.45        0.44      1.33 o
   3   9  16        1.52       -0.36      1.19 o
   4   9  16        0.93        0.81      1.32 o
   5   9  16        4.82        7.67      1.72 o
   6   9  16        0.06       -1.29      1.29 o
  -2  10  16        2.14        3.29      1.64 o
  -1  10  16        0.00       -0.33      1.39 o
   0  10  16        0.95       -0.63      1.42 o
   1  10  16        0.51       -1.10      1.10 o
   2  10  16        5.14        9.04      1.85 o
   3  10  16        3.10        3.20      1.45 o
   4  10  16        0.56        1.41      1.42 o
   5  10  16        1.34        0.68      1.30 o
   6  10  16        4.84        4.22      1.60 o
  -2  11  16        0.07        1.41      1.64 o
  -1  11  16        2.73        4.04      1.57 o
   0  11  16        0.01        0.74      1.49 o
   1  11  16        6.11        5.25      1.76 o
   2  11  16        1.08        0.83      1.45 o
   3  11  16        6.63        4.44      1.68 o
   4  11  16        4.05        5.17      1.64 o
   5  11  16        0.12        0.60      1.32 o
   0  12  16        2.72        1.82      1.60 o
   1  12  16        0.39        2.72      1.58 o
   2  12  16        6.60        3.22      1.61 o
   3  12  16        4.56        3.91      1.60 o
   4  12  16        0.00       -1.08      1.08 o
   0   5  17        7.54        8.66      1.67 o
   1   5  17       10.16       10.84      1.74 o
  -1   6  17        2.61        3.84      1.51 o
   0   6  17       10.49       15.77      1.97 o
   1   6  17        0.19       -1.08      1.08 o
   2   6  17        0.71        0.97      1.23 o
   3   6  17        0.57        0.77      1.16 o
  -1   7  17        1.66        0.26      1.43 o
   0   7  17        3.53        7.04      1.72 o
   1   7  17        4.00        3.84      1.51 o
   2   7  17        0.06        1.04      1.26 o
   3   7  17        1.40        1.26      1.30 o
  -1   8  17        0.73        1.08      1.54 o
   0   8  17        2.27        2.23      1.60 o
   1   8  17        0.02        0.61      1.30 o
   2   8  17        0.32       -0.36      1.18 o
   3   8  17        0.77        2.30      1.39 o
   0   9  17        0.00        0.70      1.55 o
   1   9  17        1.47        0.73      1.54 o
   2   9  17        2.45        2.37      1.54 o
   3   9  17        0.28        2.23      1.48 o
   1  10  17        1.89        3.98      1.64 o
   2  10  17        3.97        3.00      1.57 o
 
